# Supplementary material for: SNUH methylation classifier for CNS tumors
Source: Clin Epigenetics. 2025 Mar 12;17:47. doi: 10.1186/s13148-025-01824-0 (PMC11905536; doi:10.1186/s13148-025-01824-0)
Supplement: Supplementary file 2 — Additional file 2. [file 13148_2025_1824_MOESM2_ESM.xlsx]

## Sheet: Supplementary Table 1
Supplementary Table 1. List of datasets used in the analysis.
Group	Data sources	Number of samples	References
Train set	GSE90496	2801	Capper et al.
Test set 1	GSE109379	1104
Test set 2	GSE104210	675	Pajtler et al.
	GSE122038	175	Lambo et al.
	GSE131482	137	Deng et al.
	GSE141039	111	Frühwald et al.
	GSE142627	4	Alharbi et al.
	GSE146426	10	Michealraj et al.
	GSE151344	21	Rusert et al.
	E-MTAB-7802	66	Clarke et al.
	E-MTAB-7804	152
SNUH Test set	SNUH	193
Sarcoma data set (Noise set)	GSE140686	485	Koelsche et al.

## Sheet: Supplementary Table 2
Supplementary Table 2. The detailed information of the SNUH samples
		Basic info			Diagnosis		Sequencing results		Histopathological examinations								v11b4				v12.5				SNUH-MC
No	Sample Name	Sex	Age	Type	Initial	Final	Multi omic study (WGS, WTS)	CNS tumor-targeted NGS	IHC	Site	Ki-67	Mito	MVP	Necrosis	MGMTp	TERTp	Subclass	Name	Score	Decision	Subclass	Name	Score	Decision	Subclass_MC-91	Score_MC-91	Decision_MC-91	Subclass_MC-92	Score_MC-92	Decision_MC-92
1	SNU_MET_1	M	20	FT	Atypical meningioma, G2	MNG_BEN_1		NA	Reticulum: Positive in perivascular and pericellular area	Posterior fossa	10.89	4	NA	n	ND	n	MNG	Meningioma	0.9991	Match	MNG_BEN_1	Meningioma, subtype benign, subclass 1 (novel)	0.99847	Match	MNG	0.997376	Match	MNG	0.998612	Match
2	SNU_MET_2	F	71	FT	Meningioma, G1	MNG_INT_A		NA	Reticulum: Positive in perivascular area	Frontal convexity, left	20.95	1	NA	n	ND	ND	MNG	Meningioma	0.99825	Match	MNG_INT_A	Meningioma, subtype intermediate, subclass A (novel)	0.67811	Likely match	MNG	0.996186	Match	MNG	0.997999	Match
3	SNU_MET_3	M	62	FFPE	GBM or HGAP	HGAP		FGFR (p.Asn577Lys, c.1731C>G)	ATRX : Positive (No loss) Glial Fibrillary Acidic Protein : Positive Isocitrate Dehydrogenase 1 : Negative (No mutation) K27M : Negative (No mutation) Vimentin : Negative P16 : Negative (Loss)	CBLL	46.2	19	n	p	n	n	CONTR, CEBM	control tissue, cerebellar hemisphere	0.99773	No match (Control)	CTRL_CBM	Control tissue, cerebellum	0.86186	No match (Control)	CONTR, CEBM	0.900573	No match (Control)	Unknown	0.481064	Inexplicable
4	SNU_MET_4	F	71	FFPE	GBM or HGAP	GBM_RTK1		TP53 (p.Ser106fs | c.316_320delAGCTA ) ATRX (p.Val2189Phe | c.6565G>T)	ATRX : Negative (mutation) Glial Fibrillary Acidic Protein : Positive Isocitrate Dehydrogenase 1 : Negative (no mutation) K27M : Negative (no mutation) Synaptophysin : Positive CD45(LCA) : Focal positive BRAF(V600E) : Negative MAP2 : Focal positive NF (NeuroFilament) : Focal positive Chromogranin A : Negative CD34 : Negative	CBLL	16.6	16	n	n	p	n	GBM, RTK I ANA PA	glioblastoma, IDH wildtype, subclass RTK I	0.40896	No match	GBM_RTK1	Glioblastoma, IDH-wildtype, RTK1 subtype	0.80229	Likely match	ANA PA	0.851433	Uncertain	ANA PA	0.693298	Uncertain
5	SNU_MET_5	F	9	FT	Ganglioglioma, G1	IHG	PPP1CB::ALK fusion	NA	ATRX : Positive (no mutation) C-MET : Weak positive in ganglion cells Glial Fibrillary Acidic Protein : Positive Isocitrate Dehydrogenase 1 : Negative K27M : Negative Olig2 : Focal positive P53 : Focal positive Vimentin : Positive Reticulum: Positive in blood vessel basement membrane Masson's trichrome: Positive in perivascular area Synaptophysin : Positive Neuronal Nuclei : Positive in entrapped…	Temporal lobe	0.67	0	n	p	n	ND	IHG	infantile hemispheric glioma	0.76053	Likely match	IHG	Infant-type hemispheric glioma	0.76086	Likely match	IHG	0.775467	Likely match	IHG	0.528221	Likely match
6	SNU_MET_6	F	53	FT	Papillary tumor of the pineal region, provisional WHO grade II	PTPR		Chr 6, 1p del (X1)	ATRX : Positive (no mutation) Glial Fibrillary Acidic Protein : Negative Isocitrate Dehydrogenase 1 : Negative (no mutation) K27M : Negative (no mutation) Synaptophysin : Positive NF (NeuroFilament) : Negative Cytokeratin 19 : Negative Cytokeratin (Pan CK) : Positive PTEN : Positive (no loss) C-Kit : Positive Vimentin : Strong positive NSE : Positive S-100 : Focal positive MAP2 : Positive	Pineal gland	3.4	3	n	p	n	n	CONTR, HEMI	control tissue, hemispheric cortex	0.99562	No match (Control)	CTRL_HEMI	Control tissue, cerebral hemisphere	0.85051	No match (Control)	CONTR, HEMI	0.636343	No match (Control)	Unknown	0.998783	Inexplicable
7	SNU_MET_7	F	60	FFPE	PA, WHO grade 1	PA_INF	KIAA1549::BRAF	KIAA1549-BRAF fusion	ATRX : Positive (no mutation) Glial Fibrillary Acidic Protein : Positive Isocitrate Dehydrogenase 1 : Negative (no mutation) K27M : Negative (no mutation) P16 : Positive (no loss)	CBLL	3	<1	n	n	n	n	LGG, GG	low grade glioma, ganglioglioma	0.29599	No match	PA_INF	Pilocytic astrocytoma, infratentorial	0.23915	Likely match	LGG, GG	0.235674	No match	Unknown	0.978341	Low score in both v11b4, v12.5
8	SNU_MET_8	M	39	FFPE	DA, IDHwt, WHO grade II	DNET	No structural abnormality in RNA-seq	No pathogenic variants	ATRX : Positive (no mutation) Glial Fibrillary Acidic Protein : Positive Isocitrate Dehydrogenase 1 : Negative (no mutation) K27M : Negative (no mutation) INI-1 : Positive (no loss) Vimentin : Positive TMHH3 : Positive (no loss)	P-O lobe	14	<1	n	n	n	n	LGG, DNT	low grade glioma, dysembryoplastic neuroepithelial tumor	0.78123	Likely match	DNET	Dysembryoplastic neuroepithelial tumour	0.73397	Likely match	LGG, DNT	0.570598	Likely match	Unknown	0.998663	Low score in both v11b4, v12.5
9	SNU_MET_9	F	25	FFPE	PA, WHO grade 1	PA_MID	No structural abnormality in RNA-seq	SETD2 (p.Ala1382fs, c.4143_4144dupAG) NF1 (p.Arg1534*, c.4600C>T) NF1 (splicing | c.5609+1G>A)	ATRX : Positive (no mutation) Glial Fibrillary Acidic Protein : Positive Isocitrate Dehydrogenase 1 : Negative (no mutation) K27M : Negative P16 : Positive (no loss) BRAF(V600E) : Negative TMHH3(Lys27) : Positive	Hypothalamus	4	2	n	n	p	n	LGG, PA MID	low grade glioma, subclass midline pilocytic astrocytoma	0.88011	Likely match	PA_MID	Pilocytic astrocytoma, midline	0.9654	Match	LGG, PA MID	0.736591	Likely match	LGG, PA MID	0.768424	Likely match
10	SNU_MET_10	F	78	FFPE	Glioblastoma	GBM_RTK1		FGFR3-TACC3 Fusion PTCH2 (p.His1053Arg | c.3158A>G) TERT (C228T | c.-124C>T) PTEN (p.Arg332Lys | c.995G>A)	ATRX : Positive (no mutation) Glial Fibrillary Acidic Protein : Positive Isocitrate Dehydrogenase 1 : Negative (no mutation) K27M : Negative (no mutation) Synaptophysin : Positive Neuronal Nuclei : Focal positive CD34 : Negative	P-O lobe	51.4	2	p	p	n	C228T	GBM, MES	glioblastoma, IDH wildtype, subclass mesenchymal	0.59108	Likely match	GBM_RTK1	Glioblastoma, IDH-wildtype, RTK1 subtype	0.19964	Likely match	GBM, MES	0.701039	Likely match	Unknown	0.998267	Low score in both v11b4, v12.5
11	SNU_MET_11	F	28	FFPE	GBM vs HGAP	HGAP		NF1 (p.Gln1188* | c.3562C>T) NF1 (p.Gln1395fs | c.4183delC) ATRX-PPFIBP2 fusion	BRAF(V600E) : Negative ATRX : Negative (mutation) C-MET : Negative Glial Fibrillary Acidic Protein : Positive Isocitrate Dehydrogenase 1 : Negative (no mutation) K27M : Negative (no mutation) P16 : Focal positive P53 : Focal positive Vimentin : Positive Tau (phospho): Negative CD44: Diffuse positive	CBLL	9.64	4	p	p,pseudopallisading	p	n	ANA PA	anaplastic pilocytic astrocytoma	0.40913	Likely match	HGAP	High-grade astrocytoma with piloid features	0.9834	Match	ANA PA	0.979084	Match	ANA PA	0.981551	Match
12	SNU_MET_12	F	30	FT	PGNT, WHO grade I	EVNCYT	CLIP2-MET fusion FGFR1, TRRAP, CDK6 mutation	NA	Glial fibrillary acidic protein: Positive PTEN: Positive Synaptophysin: Positive Isocitrate dehydrogenase 1: Negative Olig 2: Focal positive C-MET: Positive CD34: Negative Nestin: Positive Neu-N: Focal positive	Parietal lobe	NA	0	n	n	n	NA	DLGNT	diffuse leptomeningeal glioneuronal tumor	0.16852	No match	EVNCYT	Extraventricular neurocytoma	0.99855	Match	LGG, DNT	0.609772	No match	Unknown	0.999998	Low score in v11b4
13	SNU_MET_13	F	5	FFPE	RGNT	PA_INF		FGFR1 (p.Lys687Glu | c.2059A>G) SETD2 (p.Arg2077* | c.6229C>T)	ATRX : Positive (no mutation) Glial Fibrillary Acidic Protein : Positive Isocitrate Dehydrogenase 1 : Negative (no mutation) K27M : Negative (no mutation) Synaptophysin : Positive (diffuse) MAP2 : Focal positive NF (NeuroFilament) : Negative	Medulla	6	1	p	p	n	n	LGG, PA PF	low grade glioma, subclass posterior fossa pilocytic astrocytoma	0.97604	Match	PA_INF	Pilocytic astrocytoma, infratentorial	0.99885	Match	LGG, PA PF	0.862895	Likely match	LGG, PA PF	0.897845	Match
14	SNU_MET_14	F	43	FFPE	PGNT	PGNT	SLC44A1-PRKCA	SLC44A1-PRKCA fusion	Synaptophysin : Positive Neuronal Nuclei : Positive CD34 : Very focal positive Olig2 : Negative Vimentin : Focal positive Alpha-internexin : Positive Glial Fibrillary Acidic Protein : Focal positive BRAF(V600E) : Positive	Occipital lobe	0.5	<1	p	n	p	n	LGG, PA/GG ST	low grade glioma, subclass hemispheric pilocytic astrocytoma and ganglioglioma	0.15444	No match	PA_CORT	Pilocytic astrocytoma, hemsipheric	0.09685	No match	LGG, GG	0.201494	No match	Unknown	0.882423	Low score in both v11b4, v12.5
15	SNU_MET_15	M	35	FT	Glioblastoma	GBM_MES_TYP		NA	ATRX : Positive (no mutation) Glial Fibrillary Acidic Protein : Positive Isocitrate Dehydrogenase 1 : Negative (no mutation) K27M : Negative (no mutation) Vimentin : Positive CD34 : Negative (Positive in vessels and presence of microvascular proliferation). p-m-TOR: Focal positive	Frontal lobe	18.8	16	p	p	p	C228T	GBM, MES	glioblastoma, IDH wildtype, subclass mesenchymal	0.97945	Match	GBM_MES_TYP	Glioblastoma, IDH-wildtype, mesenchymal subtype	0.99227	Match	GBM, MES	0.967136	Match	Unknown	0.998791	Inexplicable
16	SNU_MET_16	M	45	FT	DMG, H3F3A-mut, G4	DHG_G34		H3 G34, PDGFRA (p.Pro343Ser, c.1027C>T) TP53 (p.Arg248Gln, c.743G>A) ATRX (p.Phe2113fs | c.6338_6341delTTAT)	ATRX : Negative (mutation) BRAF(V600E) : Negative (no mutation) C-MET : Negative Glial Fibrillary Acidic Protein : Positive Isocitrate Dehydrogenase 1 : Negative (no mutation) K27M : Negative (no mutation) H3 K27me3 : Positive (no mutation) P16 : Negative (loss) P53 : Focal positive Vimentin : Positive Cyclin D1 : Negative Synaptophysin : Weak positive	Frontal lobe	49.13	15	n	n	p	n	GBM, G34	glioblastoma, IDH wildtype, H3.3 G34 mutant	0.9883	Match	DHG_G34	Diffuse hemispheric glioma, H3 G34-mutant	0.9961	Match	GBM, G34	0.763915	Likely match	Unknown	0.999907	Inexplicable
17	SNU_MET_17	F	42	FT	Diffuse glioma, H3.3 G34-mutant, WHO grade 4	PedDHGG_G34mu		H3F3A (p.Gly35Arg | c.103G>A) ATRX (p.Ser745Asn | c.2234G>A) TP53 (p.Arg248Gln | c.743G>A) NF1 (p.Arg1066_Asp1067delinsSer | c.3198-3_3200delCAGAGA) PDGFRA (p.Lys385Met | c.1154A>T) CDKN2A/B del (X1)	ATRX : Negative (mutation) Glial Fibrillary Acidic Protein : Positive Isocitrate Dehydrogenase 1 : Negative (no mutation) K27M : Negative (no mutation) Lin28A : Negative Olig2 : Negative Synaptophysin : Negative in tumor cells (Positive in gray matter)	Occipital lobe	59	19	p	p	p	n	CONTR, HEMI	control tissue, hemispheric cortex	0.98104	No match (Control)	CTRL_HEMI	Control tissue, cerebral hemisphere	0.96239	No match (Control)	CONTR, HEMI	0.95054	No match (Control)	Unknown	0.999998	Inexplicable
18	SNU_MET_18	F	55	FT	Glioblastoma	GBM_T3_F3	FGFR3-TACC3 fusion	NA	Glial fibrillary acidic protein: Focal positive EGFR: Positive (+++/3) EGFR VIII: Positive (+++/3) p53: Negative PTEN: Loss MGMT: Loss Galectin 3: Focal positive Epithelial membrane antigen: Very focal positive Nestin: Positive in tumor cell NeuN: Negative Synaptophysin: Focal positive in tumor ganglion cell MAP2: Positive in neuron CD34: Patchy positive	Frontal lobe	2.97	10	p	p	p	ND	GBM, RTK II	glioblastoma, IDH wildtype, subclass RTK II	0.53757	Likely match	GBM_RTK2	Glioblastoma, IDH-wildtype, RTK2 subtype	0.49357	Likely match	GBM, MES	0.873378	Likely match	Unknown	0.999454	Low score in both v11b4, v12.5
19	SNU_MET_19	F	64	FFPE	Anaplastic meningioma, WHO grade III	MNG_INT_B		NA	Glial Fibrillary Acidic Protein : Positive in the brain tissue SSTR-2 : Positive CD10 : Focal positive SMA (Smooth Muscle Actin) : Positive in endothelial cells	Lateral ventricle trigone and Temporal horn, righ	37.4	24		p	ND	ND	MNG	meningioma	0.98569	Match	MNG_INT_B	Meningioma, subtype intermediate, subclass B (novel)	0.96273	Match	MNG	0.99738	Match	Unknown	0.999922	Novel class in v12.5
20	SNU_MET_20	F	42	FFPE	Glioblastoma	pedHGG_RTK1C		PDGFRA (p.Pro343Ser | c.1027C>T) NOTCH1 (p.Gly192Arg | c.574G>A) PDGFRA/KIT amp (X14) CDKN2A/2B del (X0) PTEN del (X1)	ATRX : Positive (no mutation) Glial Fibrillary Acidic Protein : Positive (no mutation) Isocitrate Dehydrogenase 1 : Negative (no mutation) K27M : Negative (no mutation) RETI : Positive in vascular structure Vimentin : Positive Olig2 : Positive	P-O lobe	35.7	21	p	p	p	n	GBM, MID	glioblastoma, IDH wildtype, subclass midline	0.99844	Match	pedHGG_RTK1C	Diffuse paediatric-type high grade glioma, RTK1 subtype, subclass C (novel)	0.5197	Likely match	GBM, MID	0.864354	Likely match	GBM, MID	0.640361	Likely match
21	SNU_MET_21	M	3	FFPE	Glioblastoma	ATRT_SHH INI1 (+)		NTRK1 amp (x7) NF2 del (X1) SMARCB1 del (X1) Chr22 del (x1)	ATRX : Positive (no mutation) Glial Fibrillary Acidic Protein : Negative Olig2 : Positive (100%) Vimentin : Positive Synaptophysin : Positive INI-1 : Positive TRK : Positive (+++/3)	Frontal lobe	nA	19	p	p	NA	n	ATRT, SHH	atypical teratoid/rhabdoid tumor, subclass SHH	0.13477	Uncertain	ATRT_SHH	Atypical teratoid/rhabdoid tumour, SHH-subtype	0.24537	Uncertain	GBM, RTK II	0.491713	No match	Unknown	0.999893	Low score in both v11b4, v12.5
22	SNU_MET_22	F	9	FFPE	PA, G1	PA_INF	KIAA1549-BRAF fusion	No pathogenic variants	ATRX : Positive (no mutation) Glial Fibrillary Acidic Protein : Positive Isocitrate Dehydrogenase 1 : Negative (no mutation) K27M : Negative (no mutation)	CBLL	4.2	0	n	n	n	n	LGG, PA PF	low grade glioma, subclass posterior fossa pilocytic astrocytoma	0.99005	Match	PA_INF	Pilocytic astrocytoma, infratentorial	0.99998	Match	LGG, PA PF	0.935232	Match	LGG, PA PF	0.944869	Match
23	SNU_MET_23	F	68	FFPE	Glioblastoma	GBM_RTK1		GOPC-ROS1 Fusion	ATRX : Positive (no mutation) Glial Fibrillary Acidic Protein : Positive Isocitrate Dehydrogenase 1 : Negative (no mutation) K27M : Negative (no mutation) TMEM119 : Positive in entrapped microglia	Insula and Frontal lobe	59.4	26	p	p	n	C228T	GBM, RTK I	glioblastoma, IDH wildtype, subclass RTK I	0.79965	Likely match	GBM_RTK1	Glioblastoma, IDH-wildtype, RTK1 subtype	0.99474	Match	GBM, RTK I	0.616943	Likely match	GBM, RTK I	0.887008	Likely match
24	SNU_MET_24	F	57	FFPE	Low grade glioma, most-likely pilocytic astrocytoma, WHO grade 1	EPN_SPINE_SE_A		MAP2K2 (p.Lys61Ile | c.182A>T)	ATRX : Positive (no mutation) Glial Fibrillary Acidic Protein : Positive Isocitrate Dehydrogenase 1 : Negative (no mutation) K27M : Negative (no mutation) P16 : Focal positive BRAF(V600E) : Negative Epithelial Membrane Antigen : Negative Olig2 : A few positive	Spinal cord, T1-5	0.3	<1	n	n	ND	n	SUBEPN, SPINE	subependymoma, spinal	0.99891	Match	EPN_SPINE_SE_A	Subependymoma, spinal, subtype A (novel)	0.98958	Match	SUBEPN, SPINE	0.933332	Match	Unknown	0.999733	Novel class in v12.5
25	SNU_MET_25	M	29	FT	Low grade glioma, favor ganglioglioma	PLNTY		BRAF (p.Val600Glu | c.1799T>A)	ATRX : Positive (no mutation) Glial Fibrillary Acidic Protein : Positive Isocitrate Dehydrogenase 1 : Negative (no mutation) K27M : Negative (no mutation) CD 34 : Strong positive BRAF VE1: positive (mutation) Synaptophysin : Positive Neuronal Nuclei : Focal positive	Thalamus	0.49	1	n	n	n	n	CONTR, REACT	control tissue, reactive tumor microenvironment	0.22878	No match	CTRL_REACTIVE GBM_MES_TYP	Control tissue, reactive tumour microenvironment	0.51809	No match (Control)	CONTR, REACT	0.659924	No match (Control)	Unknown	0.996988	Low score in both v11b4, v12.5
26	SNU_MET_26	F	3	FT	Ganglioglioma, WHO grade 1	NET_PLAGL1_FUS	EWSR1-PLAGL1 fusion	EWSR1-TTC28 fusion	ATRX : Positive (no mutation) Glial Fibrillary Acidic Protein : Positive Isocitrate Dehydrogenase 1 : Negative (no mutation) K27M : Negative (no mutation) P16 : Focally negative (Focally loss) Neuronal Nuclei : Positive in neoplastic neurons Synaptophysin : Diffuse positive NF (NeuroFilament) : Positive in axons CD34 : Negative Lin28A : Negative m-TOR(phospo) : Positive in neoplastic neurons BRAF…	Frontal cortical area, left	2.6	1	n	n	n	n	SUBEPN, SPINE	subependymoma, spinal	0.0627	No match	NET_PLAGL1_FUS	Neuroepithelial tumour, PLAGL1-fused (novel)	0.9939	Match	LGG, GG	0.465256	Likely match	Unknown	0.95796	Low score in v11b4 Novel class in v12.5
27	SNU_MET_27	F	24	FT	Papillary glioneuronal tumor	EVNCYT	FGFR1-TACC1 fusion	NA	Isocitrate Dehydrogenase 1 : Negative (no mutation) CD34 : Negative Olig2 : Focal positive	Insula	0.7	1	p	n	n	n	LGG, DNT	low grade glioma, dysembryoplastic neuroepithelial tumor	0.43906	No match	EVNCYT	Extraventricular neurocytoma	0.99999	Match	LGG, DNT	0.918262	No match	Unknown	0.998858	Low score in v11b4
28	SNU_MET_28	F	7	FT	CNS primitive neuroectodermal tumor (PNET)	NET_PATZ1	EWSR1-PATZ1 fusion	NA	Epidermal Growth Factor Receptor : Focal positive (+/3) Epithelial Membrane Antigen : Negative Glial Fibrillary Acidic Protein : Focal positive Synaptophysin : Negative Neuronal Nuclei : Negative Olig2 : Focal positive Isocitrate Dehydrogenase 1 : Negative P53 : Positive Nestin : Focal positive INI-1 : Positive (No loss) Masson's trichrome: Some perivascular hyalinization ATRX : Positive (no loss)	Temporal lobe	16.98	3	n	n	n	ND	MB, SHH CHL AD	medulloblastoma, subclass SHH A (children and adult)	0.09156	No match	NET_PATZ1	Neuroepithelial tumour with PATZ1 fusion (novel)	0.99233	Match	GBM, MYCN	0.299423	No match	Unknown	0.974268	Low score in v11b4 Novel class in v12.5
29	SNU_MET_29	F	77	FT	LGG	GG	FGFR3-SUN2 fusion	Chr 22 del (X1)	ATRX : Positive (no mutation) Glial Fibrillary Acidic Protein : Negative Isocitrate Dehydrogenase 1 : Negative (no mutation) K27M : Negative (no mutation) P16 : Negative (loss) TMHH3(Lys27): Positive (no mutation) MLH-1 : retained expression TTF-1: Negative Vimentin : Positive Alpha-internexin : Negative Synaptophysin : Negative CD34 : Positive m-TOR(phospo) : Focal patchy positive Neuronal Nucle…	Insula	2.6	1	n	n	n	C250T	GBM, MES	glioblastoma, IDH wildtype, subclass mesenchymal	0.53005	Likely match	GG	Ganglioglioma	0.61617	Uncertain	GBM, MES	0.555923	Likely match	Unknown	0.998216	Low score in both v11b4, v12.5
30	SNU_MET_30	F	8	FFPE	Pilocytic astrocytoma with anaplastic feature	PA_CORT		FGFR1 (p.Lys687Glu | c.2059A>G)	ATRX : Positive (no mutation) BRAF(V600E) : Negative Glial Fibrillary Acidic Protein : Positive Isocitrate Dehydrogenase 1 : Negative (no mutation) K27M : Negative (no mutation) P16 : Positive (no loss)	Suprasellar area	49.8	10	n	n	ND	n	LGG, PA	Pilocytic astrocytoma	0.72071	Likely match	PA_CORT	Pilocytic astrocytoma, hemsipheric	0.99019	Match	LGG, PA MID	0.41158	Likely match	LGG, PA MID	0.497543	Likely match
31	SNU_MET_31	M	59	FFPE	HGAP	HGAP		TP53 (p.Cys135Tyr, c.404G>A) ATRX (p.Lys2036fs | c.6107_6108delAA) PDGFR amp (X9)/KIT amp (X6)	ATRX : Negative (mutation) Glial Fibrillary Acidic Protein : Positive Isocitrate Dehydrogenase 1 : Negative (no mutation) K27M : Negative (no mutation) P16 : Focal positive EZHIP : Negative TMHH3(Lys27) : Positive (no loss)	CBLL	34.4	6	p	p	p	n	A IDH, HG	IDH glioma, subclass high grade astrocytoma	0.52566	Uncertain	A_IDH_HG	Astrocytoma, IDH-mutant; high grade	0.48744	Uncertain	A IDH, HG	0.866372	Uncertain	A IDH, HG	0.902301	Uncertain
32	SNU_MET_32	F	53	FFPE	HGAP	pedHGG_RTK1A		NF1 (p.Phe1247fs | c.3739_3742delTTTG) TP53 (p.Arg280*, c.838A>T) CDKN2A/B del (X0)	ATRX : Positive (no mutation) Glial Fibrillary Acidic Protein : Positive Isocitrate Dehydrogenase 1 : Negative (no mutation) K27M : Negative (no mutation) P16 : Negative (loss) Synaptophysin : Negative	F-P lobe	33	26	n	n	n	n	GBM, MID	glioblastoma, IDH wildtype, subclass midline	0.11462	No match	pedHGG_RTK1A	Diffuse paediatric-type high grade glioma, RTK1 subtype, subclass A (novel)	0.2875	Likely match	LGG, PA/GG ST	0.234723	No match	Unknown	0.977507	Low score in both v11b4, v12.5 Novel class in v12.5
33	SNU_MET_33	F	14	FFPE	Polymorphous low grade neuroeithlelial tumor (PLNTY), WHO grade 1	GG		BRAF (p.Val600Glu | c.1799T>A)	ATRX : Positive (no mutation) Glial Fibrillary Acidic Protein : Positive Isocitrate Dehydrogenase 1 : Negative (no mutation) K27M : Negative (no mutation) P16 : Negative (loss, focal positive in blood vessels and entrapped normal cells) CD34 : Focal positive P53 : Focal overexpression BRAF(V600E) : Positive Olig2 : Positive NF : Positive in entrapped neuron and axons	Parietal lobe	1.6	1	n	n	n	n	LGG, GG	low grade glioma, ganglioglioma	0.93534	Match	GG	Ganglioglioma	0.96091	Match	LGG, GG	0.953889	Match	LGG, GG	0.940041	Match
34	SNU_MET_34	F	10	FFPE	Pilocytic astrocytoma	PLNTY		BRAF gain by FISH	BRAF(V600E) : Negative P16 : Positive (no loss) Epithelial Membrane Antigen : Focal positive Olig2 : Positive CD34 : Focal positive ATRX : Negative (mutation) Synaptophysin : Focal positive	3rd ventricle	11.07	<1	p(usuail for pilocytic astrocytoma)	p, c/w radiation induced, extensive	ND	ND	PLEX, PED B	plexus tumor, subclass pediatric B	0.1884	No match	PLNTY	Polymorphous low-grade neuroepithelial tumour of the young	0.1835	Likely match	PXA	0.237119	No match	PXA	0.253697	No match
35	SNU_MET_35	M	57	FFPE	High grade astrocytoma with piloid feature, WHO grade 3	HGAP		NF1 (p.Tyr2285fs | c.6852_6855delTTAC) PTPN11 (p.Tyr63Cys | c.188A>G) USP8 gain (X6) Chr 19 del (X1)	ATRX : Positive (no mutation) Glial Fibrillary Acidic Protein : Positive Isocitrate Dehydrogenase 1 : Negative (no mutation) K27M : Negative (no mutation) P16 : A few cell positive (Focal loss) P-mTOR: Positive in tumor cells	Thalamus and Frontal lobe	6.6	1	p	n	n	n	ANA PA	anaplastic pilocytic astrocytoma	0.55091	Likely match	HGAP	High-grade astrocytoma with piloid features	0.9938	Match	ANA PA	0.369766	Likely match	Unknown	0.998826	Low score in v11b4 Novel class in v12.5
36	SNU_MET_36	M	57	FFPE	GBM	GBM_RTK1		ATRX (p.Ser1173* c.3518C>G) FGFR1(p.Asn577Lys c.1731C>A) PDGFRA/KIT (X16) amp STAT6 (X6) GLI1 (X6) CDK4 (X7) MDM2 (X19) amp CDKN2A del (X0)	ATRX : Negative (mutation) Glial Fibrillary Acidic Protein : Positive Isocitrate Dehydrogenase 1 : Negative (no mutation) K27M : Negative (no mutation) P16 : A few cell positive CD8 : A few positive cells	Posterior insula	61.8	50	n	n	n	n	GBM, MID	glioblastoma, IDH wildtype, subclass midline	0.34946	No match	GBM_RTK1 pedHGG_RTK1C	Glioblastoma, IDH-wildtype, RTK1 subtype	0.3807	Likely match	GBM, MID	0.558658	Likely match	GBM, MID	0.351476	Likely match
37	SNU_MET_37	F	49	FFPE	Sp-EPN, WHO grade 3	EPN-SPINE G3		NA	ATRX : Positive (no mutation) Glial Fibrillary Acidic Protein : Positive P16 : Positive (no loss) L1CAM : Negative NF kappa B : Positive (Negative in the nuclei) TMHH3(Lys27) : Negative (no mutation) YAP1 : Positive in the nuclei	Spinal cord, T6-7	58.6	29	p	n	n	n	EPN, PF A	ependymoma, posterior fossa group A	0.15659	No match	EPN_SPINE_MYCN	Spinal ependymoma with MYCN amplification	0.92934	Uncertain	GBM, MYCN	0.54186	No match	Unknown	0.999631	Low score in v11b4 Novel class in v12.5
38	SNU_MET_38	M	7	FT	Dysembryoplastic neuroepithelial tumor, WHO grade 1	DNET		FGFR1 TKDD MAPK3 (p.Val24Gly | c.71T>G)	ATRX : Positive (no mutation) Glial Fibrillary Acidic Protein : Positive Isocitrate Dehydrogenase 1 : Negative (no mutation) K27M : Negative (no mutation) P16 : Very focal positive m-TOR (phospo) : Positive in floating neurons (and blood vessels, but negative in the entrapped normal neurons) Neuronal Nuclei : Positive in floating neurons and normal entrapped neurons	Frontal lobe	1.8	ND	n	n	n	n	LGG, DNT	low grade glioma, dysembryoplastic neuroepithelial tumor	0.96931	Match	DNET	Dysembryoplastic neuroepithelial tumour	0.98776	Match	LGG, DNT	0.979149	Match	LGG, DNT	0.990386	Match
39	SNU_MET_39	M	82	FT	Glioblastoma	GBM_RTK1		SETD2 (p.Glu423* | c.1267G>T) RB1 (p.Gly100fs | c.299delG) TP53 (p.Gln136Glu | c.406C>G) PDGFR amp (X17)/KIT amp (X16) PTEN/RB1/TP53 del (X1) Chr19 del (X1)	ATRX : Positive (no mutatioin) Glial Fibrillary Acidic Protein : Positive Isocitrate Dehydrogenase 1 : Negative (no mutatioin) K27M : Negative (no mutatioin) P16 : Positive (no loss)	F-P lobe	49.2	52	p	p	p	n	GBM, MID	glioblastoma, IDH wildtype, subclass midline	0.52504	Likely match	GBM_RTK1	Glioblastoma, IDH-wildtype, RTK1 subtype	0.98332	Match	GBM, MID	0.611273	Likely match	Unknown	0.998676	Low score in v11b4
40	SNU_MET_40	M	50	FT	Glioblastoma	GBM_RTK1		TP53 (p.Arg248Gln | c.743G>A) NRAS (p.Gln61Lys | c.181C>A) SETD2 (p.Arg1496* | c.4486C>T)	L1CAM : Positive in the tumor cells ATRX : Positive (No loss) Glial Fibrillary Acidic Protein : Positive Isocitrate Dehydrogenase 1 : Negative K27M : Negative P16 : Focal positive P53 : Focal expression (58.0%) Olig2 : Positive Epithelial Membrane Antigen : Negative (nonspecific background staining) L1CAM : Positive GLUT-1 : Positive	Frontal lobe	49	2	n	n	n	C228T	CONTR, HEMI	control tissue, hemispheric cortex	0.51969	No match (Control)	GBM_RTK1	Glioblastoma, IDH-wildtype, RTK1 subtype	0.16206	No match	LGG, DNT	0.57205	No match	Unknown	0.999859	Low score in both v11b4, v12.5
41	SNU_MET_41	F	74	FT	Glioblastoma	GBM_MES_TYP		SETD2 (p.Arg1598* | c.4792C>T) MDM4 amp (X20) EGFR gain (X6)	ATRX : Positive (no mutation) Glial Fibrillary Acidic Protein : Positive Isocitrate Dehydrogenase 1 : Negative (no mutation) K27M : Negative (no mutation) P16 : Positive (no loss)	Temporal lobe	73.6	55	p	p	p	C228T	GBM, IDHwt	glioblastoma, IDH wildtype, subclass RTK II	0.58143	Likely match	GBM_MES_TYP	Glioblastoma, IDH-wildtype, mesenchymal subtype	0.47261	Likely match	GBM, MES	0.817196	Likely match	GBM, MES	0.921714	Match
42	SNU_MET_42	M	59	FT	Glioblastoma	GBM, IDH-wildtype		TP53 (p.Ile254Phe | c.760A>T) MDM4 gain (X6)	ATRX : Positive Glial Fibrillary Acidic Protein : Positive Isocitrate Dehydrogenase 1 : Negative (no mutation) K27M : Negative (no mutation) P16 : Positive (no loss) Vimentin : Positive	Temporal lobe	81.6	22	p	p	p	C250T	CONTR, HEMI	control tissue, hemispheric cortex	0.99673	No match (Control)	CTRL_HEMI	Control tissue, cerebral hemisphere	0.99781	No match (Control)	CONTR, HEMI	0.896468	No match (Control)	Unknown	0.999339	Inexplicable
43	SNU_MET_43	M	56	FT	Glioblastoma	GBM_MES_TYP		SETD2 (p.Arg540* | c.1618C>T) TCF4 p.Tyr434Cys (p.Tyr434Cys | c.1301A>G) STAG2(p.Leu791fs | c.2368_2369dupAT) BCOR (p.Asn1683_Pro1685delinsThr | c.5048_5053delATTTTC)	ATRX : Positive (no mutation) Glial Fibrillary Acidic Protein : Positive Isocitrate Dehydrogenase 1 : Negative (no mutation) K27M : Negative (no mutation) P16 : Negative (loss)	Temporal lobe	20.6	10	p	p	n	C228T	GBM IDHwt	glioblastoma, IDH wildtype, subclass mesenchymal	0.61689	Likely match	GBM_MES_TYP	Glioblastoma, IDH-wildtype, mesenchymal subtype	0.71928	Likely match	GBM, MES	0.927477	Match	Unknown	0.998829	Low score in both v11b4, v12.5
44	SNU_MET_44	F	68	FT	Glioblastoma	GBM_MES_TYP		SETD2 (p.Arg2109* | c.6325C>T) EGFR (p.Glu160Asp | c.480G>C) EGFR (p.Ala289Val | c.866C>T) POLE (p.Arg1077Gly | c.3229C>G) BCOR (p.Lys1104Asn | c.3312G>C) EGFR amp (X20)	ATRX : Positive (no mutation) Glial Fibrillary Acidic Protein : Positive Isocitrate Dehydrogenase 1 : Negative (no mutation) K27M : Negative (no mutation)	P-O lobe	17.2	17	p	p	p	C250T	GBM, RTK I	glioblastoma, IDH wildtype, subclass RTK I	0.46502	Likely match	GBM_MES_TYP	Glioblastoma, IDH-wildtype, mesenchymal subtype	0.57966	Likely match	GBM, MES	0.453559	Likely match	GBM, RTK II	0.669385	Likely match
45	SNU_MET_45	F	68	FT	Anaplastic oligodendroglioma	O_IDH		FUBP1 (p.Gln434fs | c.1300delC) IDH1 (p.Arg132His | c.395G>A) CIC (p.Val2254fs | c.6761_6762delTG) SMARCB1 (p.Lys364del | c.1091_1093delAGA)	ATRX : Positive (no loss) Glial Fibrillary Acidic Protein : Positive Isocitrate Dehydrogenase 1 : Positive (mutation) K27M : Negative (no mutation)	F-T-P lobe	28	14	p	p	p	C228T	O IDH	IDH glioma, subclass 1p/19q codeleted oligodendroglioma	0.99945	Match	O_IDH	Oligodendroglioma, IDH-mutant and 1p/19q-codeleted	0.99984	Match	O IDH	0.996955	Match	Unknown	1	Inexplicable
46	SNU_MET_46	F	27	FT	Anaplastic astrocytoma, IDH-wildtype, WHO grade III	AA, IDH-wildtype		SETD2 (p.Ser2382fs | c.7143delC) SETD2 (p.Gly1563fs | c.4688delG) TP53 (p.Arg248Gln | c.743G>A) TP53 (p.Arg181His | c.542G>A) SMARCA4 (p.Arg967His | c.2900G>A) SMARCA4 (p.Arg1157Gln | c.3470G>A) ATRX (p.Arg1302fs | c.3904delA) ATRX (p.Ile1049fs | c.3145dupA) PDGFRA amp (X12) KIT amp (X11)	ATRX : Negative (mutation) Glial Fibrillary Acidic Protein : Focal positive Isocitrate Dehydrogenase 1 : Negative (no mutation) K27M : Negative (no mutation) Olig2 : Positive in tumor cells Vimentin : Positive Synaptophysin : Positive	T-P lobe	28.6	52	n	n	n	n	CONTR, HEMI	control tissue, hemispheric cortex	0.99523	No match (Control)	CTRL_HEMI	Control tissue, cerebral hemisphere	0.24236	No match (Control)	CONTR, HEMI	0.505492	No match (Control)	Unknown	0.997785	Inexplicable
47	SNU_MET_47	M	64	FT	A_IDH_HG	A_IDH_HG		IDH1 (p.Arg132His | c.395G>A) SETD2 (p.Tyr501fs | c.1503_1506delCTTA) PIK3R1 (p.Leu380del | c.1138_1140delTTA) CDKN2A (p.Glu27del | c.80_82delAGG) NOTCH3 (p.Asp1454del | c.4360_4362delGAC)	ATRX : Negative (mutation) Glial Fibrillary Acidic Protein : Positive Isocitrate Dehydrogenase 1 : Positive (mutation) K27M : Negative (no mutation)	Frontal lobe, insula and basal ganglia area	40.4	12	p	p	p	n	A IDH, HG	IDH glioma, subclass high grade astrocytoma	0.51252	Likely match	A_IDH_HG	Astrocytoma, IDH-mutant; high grade	0.7035	Likely match	A IDH, HG	0.705435	Likely match	A IDH, HG	0.761206	Likely match
48	SNU_MET_48	F	68	FT	Glioblastoma, IDH-wildtype	GBM_RTK1		SETD2 (p.Glu750fs | c.2250_2263delACCTCTGGTGTCAC) TP53 (p.Arg267Trp | c.799C>T) CIC (p.Ser2106Phe | c.6317C>T) MET-CAPZA2 Fusion	ATRX : Positive (no mutation) Glial Fibrillary Acidic Protein : Positive Isocitrate Dehydrogenase 1 : Negative (no mutation) K27M : Negative (no mutation)	Frontal lobe	45.8	15	p	p	p	n	GBM, MID	glioblastoma, IDH wildtype, subclass midline	0.12505	Uncertain	GBM_RTK1	Glioblastoma, IDH-wildtype, RTK1 subtype	0.40131	Likely match	GBM, MID	0.818706	Likely match	Unknown	0.999829	Low score in both v11b4, v12.5
49	SNU_MET_49	M	3	FT	Pilocytic astrocytoma, WHO grade I	GG		SETD2 (splicing | c.7533+1G>A)	ATRX : Positive (no mutation) Glial Fibrillary Acidic Protein : Positive Isocitrate Dehydrogenase 1 : Negative (no mutation) K27M : Negative (no mutation) BRAF(V600E) : Negative CD34 : Negative Synaptophysin : Focal positive Neuronal Nuclei : Negative (positive in entrapped ganglion cells) p-m-TOR : Negative	CBLL	2.2	0	n	n	n	n	LGG, GG	low grade glioma, ganglioglioma	0.16673	Likely match	GG	Ganglioglioma	0.64403	Likely match	LGG, GG	0.360893	Likely match	Unknown	0.972017	Low score in both v11b4, v12.5
50	SNU_MET_50	F	63	FT	DA, IDH-wildtype	GBM_MES_TYP		SETD2 (p.Asn1396fs | c.4187delA) EGFR amp (X7) NF2 del (X1)	ATRX : Positive (no mutation) Glial Fibrillary Acidic Protein : Positive Isocitrate Dehydrogenase 1 : Negative (no mutation) K27M : Negative (no mutation) Neuronal Nuclei : Focal positive in cortical and white matter neurons BRAF(V600E) : Negative p-m-TOR : Positive in tumor cells CD34 : Focal positive Vimentin : Positive S-100 : Positive Epidermal Growth Factor Receptor : Positive P16 : Mostly n…	Parietal lobe	4.8	0	n	n	p	C228T	CONTR, HEMI	control tissue, hemispheric cortex	0.51591	No match (Control)	GBM_MES_TYP	Glioblastoma, IDH-wildtype, mesenchymal subtype	0.3813	Likely match	GBM, MES	0.667215	Likely match	Unknown	0.999146	Low score in both v11b4, v12.5
51	SNU_MET_51	F	36	FT	Radiation-induced glioblastoma, IDH-wildtype	pedHGG_RTK1A		ARID1A (p.Gln288fs c.863_864delAG) SETD2 (p.Thr209fs c.625_635delACAGAGCCAGTinsC) FGFR1 (p.Asn577Lys c.1731C>A) TP53 (p.Gly245Ala c.734G>C) BRCA1 (p.Leu52Phe c.154C>T) PDGFRA amp (X6) PDGFRB amp (X7)	Synaptophysin : Positive Lin28A : Negative ATRX : Positive (no loss) Glial Fibrillary Acidic Protein : Positive Isocitrate Dehydrogenase 1 : Negative (no mutation) K27M : Negative (no mutation) INI-1 : Positive (no loss)	Temporal lobe	29.2	47	p	p	n	n	PLEX, PED B	plexus tumor, subclass pediatric B	0.1612	No match	pedHGG_RTK1A	Diffuse paediatric-type high grade glioma, RTK1 subtype, subclass A (novel)	0.58105	Likely match	GBM, MID	0.938967	Match	Unknown	0.999998	Low score in both v11b4, v12.5 Novel class in v12.5
52	SNU_MET_52	F	41	FT	Glioblastoma	pedHGG_RTK1A		CTNNB1 (p.His24Arg | c.71A>G) SETD2 (p.Ser1238fs | c.3712delT) PIK3CA (p.Arg88Gln | c.263G>A) PDGFRA (p.Ser1042Leu | c.3125C>T) FGFR1 (p.Val427Ile | c.1279G>A) SMARCA2 (p.Arg194* | c.580C>T) RET (p.Val303Met | c.907G>A) KRAS (p.Lys185fs | c.555delA) KRAS (p.Glu175fs | c.523dupG) TP53 (p.Arg273Cys | c.817C>T) TP53 (p.Ala189Val | c.566C>T) TP53 (p.Arg175His | c.524G>A) CIC (p.Pro788fs | c.2363delC)…	ATRX : Positive (no mutation) Glial Fibrillary Acidic Protein : Positive Isocitrate Dehydrogenase 1 : Negative K27M : Negative (no mutation) Beta-catenin: positive in cytoplasm P53: Overexpression MSH-2: Loss of expression MSH-6: Heterogeneous loss of expression MLH1 : No loss PMS2 : No loss	Parietal lobe	79.55	40	p	p	n	n	PLEX, PED B	plexus tumor, subclass pediatric B	0.15672	No match	pedHGG_RTK1A	Diffuse paediatric-type high grade glioma, RTK1 subtype, subclass A (novel)	0.99863	Match	GBM, MID	0.489167	Likely match	Unknown	0.999815	Low score in v11b4 Novel class in v12.5
53	SNU_MET_53	M	60	FT	Glioblastoma	GBM_RTK1		SETD2 (p.Ser299fs | c.894delT) TERT (C228T | c.-124C>T) SHH (p.Ala168Asp | c.503C>A) RB1 (p.Ser888Asn | c.2663G>A) TP53 (p.Arg273His | c.818G>A) JAK3 (p.Arg431Gln | c.1292G>A) CDK4 amp (X6) PTEN/RB1/SMARCB1/NF2 del (X1)	ATRX : Positive (no mutation) BRAF(V600E) : Negative C-MET : Negative Glial Fibrillary Acidic Protein : Positive Isocitrate Dehydrogenase 1 : Negative (no mutation) K27M : Negative (no mutation) P16 : Positive (no loss) P53 : Focal positive TMHH3(Lys27) : Positive (no mutation) Vimentin : Positive	F-T lobe	81.32	5	p	p,extensive	p	C228T	GBM, RTK I	Glioblastoma, IDH wildtype, subclass RTK I	0.99748	Match	GBM_RTK1	Glioblastoma, IDH-wildtype, RTK1 subtype	0.99997	Match	GBM, RTK I	0.998526	Match	GBM, RTK I	0.999368	Match
54	SNU_MET_54	M	11	FT	Atypical teratoid rhabdoid tumor, WHO grade IV	AT/RT, WHO grade 4		BRAF (p.Val600Glu | c.1799T>A) Chr22 del (X1) SMARCB1 del (X1) NF2 del (X1)	ATRX : Positive (no mutation) Glial Fibrillary Acidic Protein : Negative Isocitrate Dehydrogenase 1 : Negative (no mutation) K27M : Negative (no mutation) Olig2 : Negative Lin28A : Negative Synaptophysin : Focal positive Epithelial Membrane Antigen : Focal positive INI-1 : Negative (loss)	Temporal lobe	55.8	4	p	p	n	n	CONTR, HEMI	Control tissue, hemispheric cortex	0.5465	No match (Control)	CTRL_HEMI	Control tissue, cerebral hemisphere	0.31864	No match (Control)	LGG, PA/GG ST	0.399672	No match	Unknown	0.999537	Low score in both v11b4, v12.5
55	SNU_MET_55	M	60	FT	Glioblastoma	GBM, IDHwt		PTEN (p.Cys105Gly | c.313T>G) TP53 (p.Cys135Tyr | c.404G>A) FGFR3-TACC3 fusion	ATRX : Positive (no mutation) Glial Fibrillary Acidic Protein : Positive Isocitrate Dehydrogenase 1 : Negative (no mutation) K27M : Negative (no mutation) P16 : Positive BRAF(V600E) : Negative RETI : Positive in vessel wall INI-1 : Positive (no loss) CD34 : Positive in vessels Synaptophysin : Negative Olig2 : Negative P53 : Strong positive	Frontal lobe	32.6	57	p	p	n	C228T	CONTR, HEMI	Control tissue, hemispheric cortex	0.99091	No match (Control)	CTRL_HEMI	Control tissue, cerebral hemisphere	0.63899	No match (Control)	CONTR, HEMI	0.765065	No match (Control)	Unknown	0.999644	Inexplicable
56	SNU_MET_56	F	2	FFPE	Pineoblastoma	PB_FOXR2		NA	Synaptophysin : Positive NF (NeuroFilament) : Negative CD117(C-Kit) : Negative Placental Alkaline Phosphatase : Negative Glial Fibrillary Acidic Protein : Negative CD45(LCA) : Negative C-MYC : Positive (heterogeneous, 60%) INI-1 : Positive	Pineal gland	84.2	141	n	p	n	n	PIN T, PB B	pineoblastoma group B	0.45848	Likely match	PB_FOXR2	Pineoblastoma, MYC/FOXR2-activated	0.96985	Match	MB, G3	0.533396	No match	Unknown	0.999995	Low score in v11b4 Novel class in v12.5
57	SNU_MET_57	F	74	FFPE	AA, IDH-wildtype, WHO grade 3	HGG_F		TP53 (p.Pro80fs | c.239delC) Chr 11, 14 del (X1)	ATRX : Positive (no mutation) Glial Fibrillary Acidic Protein : Positive Isocitrate Dehydrogenase 1 : Negative (no mutation) K27M : Negative (no mutation) P16 : Positive (no loss) MAP2 : No dysmorphic neuron Synaptophysin : Positive in the tumor and gray matter Neuronal Nuclei : Positive in neurons P53 : Negative (loss of expression) EZHIP : Negative	F-T lobe	15.8	6	n	n	p	n	GBM, MID	Glioblastoma, IDH wildtype, subclass midline	0.43999	No match	HGG_F	Adult-type diffuse high grade glioma, IDH-wildtype, subtype F (novel)	0.9438	Match	GBM, MID	0.90289	No match	Unknown	0.999868	Low score in v11b4 Novel class in v12.5
58	SNU_MET_58	M	75	FFPE	Oligodendroglioma, IDH-mutant and 1p/19q codeleted, WHO grade 3	O_IDH		FUBP1 (p.Gln122* | c.364C>T) IDH1 (p.Arg132His | c.395G>A) SETD2 (p.Ser2382fs | c.7143delC) ARID1B (p.Ile1658fs | c.4972_4973delAT) CIC (p.Lys1517del | c.4550_4552delAGA)	ATRX : Positive (no mutation) Glial Fibrillary Acidic Protein : Positive Isocitrate Dehydrogenase 1 : Positive (mutation) K27M : Negative (no mutation) P16 : Positive (no loss) Vimentin : Negative in the tumor center with positive in reactive gliosis	Frontal lobe	49.6	6	p	p	p	C228T	O IDH	IDH glioma, subclass 1p/19q codeleted oligodendroglioma	0.99943	Match	O_IDH	Oligodendroglioma, IDH-mutant and 1p/19q-codeleted	0.99869	Match	O IDH	0.997176	Match	O IDH	0.999641	Match
59	SNU_MET_59	M	68	FFPE	Glioblastoma	pedHGG_RTK1A		MACF1 (p.Asp2930Ala | c.8789A>C, p.Arg5233* | c.15697C>T) SETD2 (p.Arg2109* | c.6325C>T) EZH2 (p.Ala255Thr | c.763G>A) CDKN2A p.Gly111fs | c.332delG, p.Ala102fs | c.304delG FGFR2 (p.Arg664Trp | c.1990C>T) ARID2 (p.Arg285Trp | c.853C>T) TP53 (p.Arg175His | c.524G>A) SMARCB1 (p.Arg377Cys | c.1129C>T)	Synaptophysin : Positive in background Olig2 : Positive ATRX : Positive (no mutation) Glial Fibrillary Acidic Protein : Positive Isocitrate Dehydrogenase 1 : Negative (no mutation) K27M : Negative P16 : Positive INI-1 : Positive (no loss)	Frontal lobe	92.6	70	p	p	n	n	PLEX, PED B	plexus tumor, subclass pediatric B	0.39524	No match	pedHGG_RTK1A	Diffuse paediatric-type high grade glioma, RTK1 subtype, subclass A (novel)	0.99953	Match	GBM, MID	0.81816	Likely match	Unknown	0.999993	Low score in v11b4 Novel class in v12.5
60	SNU_MET_60	M	15	FFPE	Glioblastoma, IDH-mutant, G4	A_IDH_HG		MSH6 (p.Arg1172fs | c.3514dupA) IDH1 (p.Arg132His | c.395G>A) SETD2 (p.Glu282fs | c.843dupA) NOTCH1 (p.Arg56* | c.166C>T) TP53 (p.Arg342* | c.1024C>T) TP53 (p.Arg273Cys | c.817C>T) NF1 (p.Asn78fs | c.233dupA) NF1 (p.Arg2258* | c.6772C>T) NOTCH3 (p.Gly1180Asp | c.3539G>A) BCOR (splicing | c.4595+1G>T)	ATRX : Positive (no loss) Glial Fibrillary Acidic Protein : Positive Isocitrate Dehydrogenase 1 : Positive (mutation) K27M : Negative (no mutation)	Superior frontal gyrus	18.8	4	p	n	n	n	A IDH, HG	IDH glioma, subclass high grade astrocytoma	0.30751	Likely match	A_IDH_HG	Astrocytoma, IDH-mutant; high grade	0.85327	Likely match	A IDH, HG	0.683565	Likely match	A IDH, HG	0.774547	Likely match
61	SNU_MET_61	M	51	FFPE	Glioblastoma	HGG_E		SETD2 (p.Trp1460* | c.4380G>A) PDZD2 (p.Arg139Trp | c.415C>T) CDKN2A/2B Del (X0)	ATRX : Positive (no mutation) Glial Fibrillary Acidic Protein : Focal positive Isocitrate Dehydrogenase 1 : Negative (no mutation) K27M : Negative (no mutation)	Frontal lobe	64.2	42	p	p	n	n	PLEX, PED B	plexus tumor, subclass pediatric B	0.31998	No match	HGG_E	Adult-type diffuse high grade glioma, IDH-wildtype, subtype E (novel)	0.99993	Match	GBM, MID	0.445596	Likely match	Unknown	0.999716	Low score in v11b4 Novel class in v12.5
62	SNU_MET_62	F	60	FFPE	Glioblastoma	pedHGG_MYCN		SETD2 (p.Arg1625His | c.4874G>A) SETD2 (p.Met45Val | c.133A>G) PIK3CA (p.Glu109delinsAspLeuAsnArg | c.326_327insCCTCAATCG)	ATRX : Negative (mutation) Glial Fibrillary Acidic Protein : Positive Isocitrate Dehydrogenase 1 : Negative (no mutation) K27M : Negative (no mutation)	Frontal lobe	26	17	p	p	n	n	GBM, MYCN	glioblastoma, IDH wildtype, subclass MYCN	0.17344	No match	pedHGG_MYCN	MC Diffuse paediatric-type high grade glioma, MYCN subtype	0.27948	No match	GBM, MYCN	0.308305	No match	Unknown	0.775974	Low score in both v11b4, v12.5 Novel class in v12.5
63	SNU_MET_63	F	63	FFPE	AA, IDH-wildtype, WHO grade III	GBM, IDHwt		SETD2 (p.Tyr2270fs | c.6809dupA, p.Cys1580Tyr | c.4739G>A, p.Asn951fs | c.2850dupT) EGFR (p.Pro596Leu | c.1787C>T) PTEN (p.Arg220Lys | c.659G>A) NF1 (p.Glu602* | c.1804G>T) PTEN Del (X1) NF1 Del (X1)	ATRX : Positive (no mutation) Glial Fibrillary Acidic Protein : Positive Isocitrate Dehydrogenase 1 : Negative (no mutation) K27M : Negative (no mutation) TMHH3(Lys27) : Positive (no loss)	Temporal lobe	5.66	6	n	n	n	C228T	GBM, MES	glioblastoma, IDH wildtype, subclass mesenchymal	0.39678	Likely match	GG	Ganglioglioma	0.24108	No match	GBM, MES	0.889697	Likely match	Unknown	0.999685	Low score in both v11b4, v12.5
64	SNU_MET_64	M	66	FFPE	Glioblastoma	pedHGG_RTK1A		TP53 (p.Arg273Cys, c.817C>T, p.Pro152Leu, c.455C>T), EGFR, PIK3CA, PDGFRA, FGFG2, BRACA2, NF1, CIC, SETD2, KDM6A	ATRX : Positive (No loss) Glial Fibrillary Acidic Protein : Positive Isocitrate Dehydrogenase 1 : Negative (No mutation) K27M : Negative	Frontal lobe	51.14	50	p	n	n	n	PLEX, PED B	plexus tumor, subclass pediatric B	0.21396	No match	pedHGG_RTK1A	Diffuse paediatric-type high grade glioma, RTK1 subtype, subclass A (novel)	0.99092	Match	GBM, MID	0.362817	Likely match	Unknown	0.998566	Low score in v11b4 Novel class in v12.5
65	SNU_MET_65	F	48	FFPE	Anaplastic ganglioglioma	HGNET_NOS6		TP53 (p.Ser241Tyr | c.722C>A, p.Ser241Thr | c.721T>A)	ATRX : Positive (no mutation) C-MET : Weak positive Glial Fibrillary Acidic Protein : Positive Isocitrate Dehydrogenase 1 : Negative (no mutation) K27M : Negative (no mutation) P16 : Positive P53 : Focal positive Vimentin : Positive BRAF(V600E) : Negative CD34 : Focal positive MAP2 : Focal positive Phospho-NF : Focal positive Synaptophysin : Positive Neuronal Nuclei : Positive in neurons	F-T lobe	33.51	6	n	n	n	ND	PLEX, PED B	plexus tumor, subclass pediatric B	0.20382	No match	HGNET_NOS6	High grade neuroepithelial tumor, not otherwise specified, subtype F	0.98293	Match	LGG, GG	0.299012	Likely match	Unknown	0.992252	Low score in v11b4 Novel class in v12.5
66	SNU_MET_66	F	51	FT	Glioblastoma	pedHGG_RTK1A		SETD2 (p.Asn2071fs | c.6212_6216delATAAA) PTEN (p.42Glu_43Glyfs | c.127_128delG) RB1 (p.Trp681* | c.2042G>A) TP53 (p.Val216Met | c.646G>A) NF1 (p.Arg1362* | c.4084C>T)	ATRX : Positive (no loss) Glial Fibrillary Acidic Protein : Positive Isocitrate Dehydrogenase 1 : Negative (no mutation) K27M : Negative (no mutation)	Frontal lobe, precentral gyral area	57.71	72	p	p	p	C250T	PLEX, PED B	Methylation class plexus tumor, subclass pediatric B	0.21395	No match	pedHGG_RTK1A	MC Diffuse paediatric-type high grade glioma, RTK1 subtype, subclass A (novel)	0.99092	Match	CONTR, HEMI	0.754919	No match (Control)	Unknown	0.999922	Low score in v11b4 Novel class in v12.5
67	SNU_MET_67	M	5	FFPE	Spinal ependymoma, WHO grade 3	EPN_ST_ZFTA_FUS_C		ZFTA-YAP1 fusion	ATRX : Positive (no loss) Glial Fibrillary Acidic Protein : Positive Isocitrate Dehydrogenase 1 : Negative K27M : Negative P16 : Positive (no loss) TMHH3(Lys27) : Focal positive L1CAM : Negative in nuclei, positive in the cytoplasm	Spinal cord, T9-12	30	7	p	p	n	n	EPN, RELA	ependymoma, RELA fusion	0.97959	Match	EPN_ST_ZFTA_FUS_C	MC Supratentorial ependymoma, ZFTA fusion-positive, subclass C (novel)	0.99975	Match	EPN, RELA	0.950873	Match	Unknown	0.979429	Novel class in v12.5
68	SNU_MET_68	F	3	FFPE	Medulloblastoma, histologically classic and desmoplastic/nodular, genetically favor non-WNT/non-SHH, WHO grade 4	MB_Subtype_VII	ERICH1(SNV;novel) BTAF1(SNV;novel) PDXDC1(SNV;novel)	No pathogenic variants	ALK(5A4) IHC : Negative Beta-Catenin : Positive in the rare nuclei DKK1 : Negative Filamin A : Negative GAB1 : Negative INI-1 : Positive (no loss) KCNA1 : Positive NPR3 : Negative P53 : Negative SFRP1 : Negative Synaptophysin : Positive (diffuse) RETI : Focally reticulin deposit with adesmoplastic nodules Summary) Consistent with focally desmoplastic medulloblastoma, but cannot rule out phenomeno…	CBLL	79.8	ND	n	n	n	n	MB, G4	medulloblastoma, subclass group 4	0.86531	Likely match	MB_G34_VII	Medulloblastoma, non-WNT/non-SHH, Group 4 subtype, subclass VII	0.99979	Match	MB, G4	0.861794	Likely match	Unknown	0.619207	Inexplicable
69	SNU_MET_69	M	69	FFPE	Glioblastoma	HGNET_NOS5		MSH2 (p.Tyr405* | c.1215C>A) & Multiple mutations	ATRX : Positive (no mutation) Glial Fibrillary Acidic Protein : Positive Isocitrate Dehydrogenase 1 : Negative (no mutation) K27M : Negative (no mutation) P16 : Positive (no loss)	Occipital lobe	88.8	25	p	p	p	n	PLEX, PED B	plexus tumor, subclass pediatric B	0.32611	No match	HGNET_NOS5	High grade neuroepithelial tumor, not otherwise specified, subtype E	0.99999	Match	GBM, RTK I	0.445526	Likely match	Unknown	0.999845	Low score in v11b4 Novel class in v12.5
70	SNU_MET_70	F	3	FFPE	Infant-type high grade glioma, NTRK2-altered, recurrent	PXA		ZBTB43-NTRK2 fusion CDKN2A/2B Del (X1)	ATRX : Positive (no mutation) Glial Fibrillary Acidic Protein : Negative Isocitrate Dehydrogenase 1 : Negative (no mutation) K27M : Negative (no mutation) P16 : Negative (loss) TRK : Positive Synaptophysin : Negative Neuronal Nuclei : Negative (Positive in the entrapped nuclei) Olig2 : Focal positive	Posterosuperior area	22.4	18	p	n	n	n	PXA	(anaplastic) pleomorphic xanthoastrocytoma	0.98019	Match	PXA	(Anaplastic) pleomorphic xanthoastrocytoma	0.99988	Match	PXA	0.961132	Match	PXA	0.967938	Match
71	SNU_MET_71	M	14	FFPE	Diffuse peidatric-type high grade glioma, H3-wildtype and IDH-wildtype, MYCN amplified, WHO grade 4	pedHGG_MYCN		PIK3CA (p.Glu545Ala | c.1634A>C) TSC2 (p.Ala1560Thr | c.4678G>A) MYCN amp (X8)	P53 : Focal positive TMHH3(Lys27) : Positive Vimentin : Positive L1CAM : Focal positive LAMA2 : Positive NELL2 : Positive P16 : Positive (No loss) Epithelial Membrane Antigen : Positive (dot-like, rim-like)	Temporal lobe	5.6	7	n	n	n	n	GBM, MYCN	glioblastoma, IDH wildtype, subclass MYCN	0.98341	Match	pedHGG_MYCN	Diffuse paediatric-type high grade glioma, MYCN subtype	0.98669	Match	GBM, MYCN	0.75027	Likely match	GBM, MYCN	0.573708	Likely match
72	SNU_MET_72	M	41	FFPE	Anaplastic ependymoma G3	EPN_PFB_1		NA	EZHIP: Negative (no overexpression) TMHH3: Positive (no loss)	4th ventricle	8.8	18	n	p	ND	ND	PLEX, PED B	plexus tumor, subclass pediatric B	0.53519	Likely match	EPN_PFB_1	Posterior fossa group B (PFB) ependymoma, subclass 1 (novel)	0.98239	Match	EPN, PF B	0.979485	Match	Unknown	0.998954	Low score in v11b4 Novel class in v12.5
73	SNU_MET_73	F	27	FFPE	Anaplastic ependymoma G3	EPN_PFB_2		NA	EZHIP: Negative (no overexpression) TMHH3: Negative (Loss)		12.4	20	n	p	ND	ND	PLEX, PED B	plexus tumor, subclass pediatric B	0.23074	No match	EPN_PFB_2	Posterior fossa group B (PFB) ependymoma, subclass 2 (novel)	0.88484	Likely match	EPN, PF B	0.996876	Match	EPN, PF B	0.997391	Match
74	SNU_MET_74	M	18	FFPE	Ependymoma G2	EPN_PFB_4		NA	TMHH3(Lys27) : Negative (loss) TTF-1 : Negative L1CAM: Negative EZHIP: Negative (no overexpression)	Lateral ventricle	4.8	1	n	p,f	ND	ND	PLEX, PED B	plexus tumor, subclass pediatric B	0.45909	No match	EPN_PFB_4	Posterior fossa group B (PFB) ependymoma, subclass 4 (novel)	0.97852	Match	EPN, PF B	0.854923	Likely match	Unknown	0.999627	Low score in v11b4 Novel class in v12.5
75	SNU_MET_75	F	46	FFPE	Ependymoma G2	AG_MYB		MYB-QKI fusion	L1CAM-focal positive, LAMA2-positive, NELL2-weak positive	CC & thal	1.62	1	n	n	p	n	LGG, MYB	low grade glioma, MYB/MYBL1	0.99514	Match	AG_MYB	Angiocentric glioma, MYB/MYBL1-altered	0.99978	Match	LGG, MYB	0.999181	Match	LGG, MYB	0.99396	Match
76	SNU_MET_76	M	21	FFPE	Ependymoma G2	EPN_PFB_2		No pathogenic variants	Glial Fibrillary Acidic Protein : Positive L1CAM : Negative LAMA2 : Negative NELL2 : Weak positive P16 : Negative TMHH3(Lys27) : Positive	4th ventricle	24.8	6	n	n	n	n	EPN, PF B	ependymoma, posterior fossa group B	0.99739	Match	PFB-2	Posterior fossa ependymoma, subtype B, subclass 2	0.83655	Likely match	EPN, PF B	0.995922	Match	EPN, PF B	0.996967	Match
77	SNU_MET_77	F	61	FFPE	AA IDH-wildtype	HGNET_NOS		TP53 (p.Pro278Leu, c.833C>T) MYCN amp (X12)	ATRX : Positive (no mutation) BRAF(V600E) : Negative Glial Fibrillary Acidic Protein : Positive Isocitrate Dehydrogenase 1 : Negative (no mutation) K27M : Negative (no mutation) P16: strong positve (overexpression) P53 : Focal positive TMHH3(Lys27) : Positive (no mutation) Vimentin : Positive	Frontal lobe	17.2	8	n	n	p	n	PLEX, PED B	plexus tumor, subclass pediatric B	0.34756	No match	HGNET_NOS6	High grade neuroepithelial tumor, not otherwise specified, subtype F	0.72044	Likely match	LGG, DNT	0.457495	No match	Unknown	0.999812	Low score in both v11b4, v12.5 Novel class in v12.5
78	SNU_MET_78	M	9m	FFPE	Infant-type hemispheric glioma, MET fusion-positive	DIG	FUCA1(SNV;novel)	VIM-MET fusion	ATRX : Positive (no mutation) Glial Fibrillary Acidic Protein : Positive Isocitrate Dehydrogenase 1 : Negative (no mutation) K27M : Negative (no mutation) P16 : Positive (no loss) Neuron Specific Enolase : Positive Synaptophysin : Negative Olig2 : Negative TTF-1 : Negative CD99 : Negative L1CAM : Negative Neuronal Nuclei : Negative Nestin : Focal positive TMHH3(Lys27) : Positive in the nuclei	P-O lobe	1.2	0	n	n	n	n	GBM, MES	glioblastoma, IDH wildtype, subclass mesenchymal	0.28043	No match	DIG	Desmoplastic infantile astrocytoma/ganglioglioma	0.99743	Match	LGG, DIG/DIA	0.452995	Likely match	Unknown	0.931663	Low score in v11b4
79	SNU_MET_79	F	15	FFPE	Atypical teratoid rhabdoid tumor and pleomorphic xanthoastrocytoma, WHO grade 4	GBM_MES_NOS		RAI14-BRAF fusion	P16 : Negative (loss) in tumor (Focal positive in reactive microglial cells) Glial Fibrillary Acidic Protein : Positive in PXA area and negative in AT/RT area Vimentin : Positive in both PXA and AT/RT BRAF(V600E) : Focal positive INI-1 : Focal negative (focal loss) ATRX : Positive (no mutation) in both PXA and AT/RT Isocitrate Dehydrogenase 1 : Negative (no mutation) in both PXA and AT/RT RETI : …	Parietal lobe	82.7	2	n	p	n	n	PXA	(anaplastic) pleomorphic xanthoastrocytoma	0.18247	Uncertain	GBM_MES_NOS	Glioblatsoma, mesenchymal subtype, subclass B	0.9935	Match	CONTR, REACT	0.733203	No match (Control)	Unknown	0.99146	Low score in v11b4 Novel class in v12.5
80	SNU_MET_80	M	18	FFPE	Low grade glial or glioneuronal tumor	DNET		FGFR1 (p.Lys687Glu | c.2059A>G) FGFR1 (p.Asp683Gly | c.2048A>G)	Synaptophysin : Focal positive Neuronal Nuclei : Focal positive CD34 : Negative BRAF(V600E) : Negative Olig2 : Positive NF (NeuroFilament) : Focal positive ATRX : Positive (no mutation) Glial Fibrillary Acidic Protein : Positive Isocitrate Dehydrogenase 1 : Negative (no mutation) P16 : Focal positive	P-O lobe	5	1	p	n	n	n	LGG, DNT	low grade glioma, dysembryoplastic neuroepithelial tumor	0.80611	Likely match	DNET	Dysembryoplastic neuroepithelial tumor	0.91409	Match	LGG, DNT	0.983343	Match	LGG, DNT	0.513172	Likely match
81	SNU_MET_81	M	76	FFPE	GBM or HGAP	GBM or HGAP	NF1	NF1 (p.Ile679fs | c.2033dupC) CDKN2A del (X0) CDKN2B del (X1) TP53 del (X1) NF1 del (X1)	ATRX : Positive (no mutation Glial Fibrillary Acidic Protein : Positive Isocitrate Dehydrogenase 1 : Negative (no mutation) K27M : Negative (no mutation) P16 : Negative BRAF(V600E) : Negative	Cerebellar vermis	2.8	7	n	p	n	n	DMG, K27	diffuse midline glioma H3 K27M mutant	0.14916	No match	pedHGG_RTK1B	Diffuse paediatric-type high grade glioma, RTK1 subtype, subclass B (novel)	0.19694	No match	ANA PA	0.546713	Likely match	ANA PA	0.653046	Likely match
82	SNU_MET_82	F	62	FFPE	Glioblastoma	PXA		BRAF (p.Val600Glu | c.1799T>A) TP53 (p.Lys120fs | c.357_374delCAAGTCTGTGACTTGCACinsT) ATRX (p.Asn260fs | c.779delA)	ATRX : Negative (mutation) Glial Fibrillary Acidic Protein : Positive BRAF(V600E) : Positive Epithelial Membrane Antigen : Focal positive P53 : Negative (loss of expression) P16 : Negative (loss of expression)	Cerebellar hemisphere	67	26	n	p	p	n	ANA PXA	(anaplastic) pleomorphic xanthoastrocytoma	0.42381	Likely match	PXA	Pleomorphic xanthoastrocytoma	0.69113	Likely match	PXA	0.975826	Match	PXA	0.97947	Match
83	SNU_MET_83	F	61	FFPE	Glioblastoma F3T3	GBM, IDHwt, F3-T3		FGFR3-TACC3 fusion	ATRX (+, no mutation) IDH1 (-, no mutation) K27M (-, no mutation) CD34 (focal +) Olig2 : Focal positive TTF-1 : Negative L1CAM : Negative GLUT-1 : Negative m-TOR(phospho) : Focal positive	Parietal lobe	7.2	8	p	p	ND	ND	GBM, RTK II	Glioblastoma, IDH wildtype, subclass RTK II	0.67	Likely match	GG	Ganglioglioma	0.53098	No match	GBM, MES	0.844669	Likely match	Unknown	0.999933	Low score in both v11b4, v12.5
84	SNU_MET_84	F	73	FFPE	HGAP G3	HGNET_NOS2		ATRX (p.Glu1365* c.4093G>T) TP53 (p.Arg248Gln c.743G>A) PIK3CA (p.His1047Arg c.3140A>G) CDKN2A (p.Gly55Asp, c.164G>A) Chr 14 monosomy	ATRX : Negative (mutation) Glial Fibrillary Acidic Protein : Positive Isocitrate Dehydrogenase 1 : Negative (no mutation) K27M : Negative (no mutation) P16 : Positive (no loss) EZHIP : Negative TMHH3(Lys27) : Positive (no loss) Vimentin : Positive	CBLL & Pons	30.8	26	n	n	ND	n	GBM, RTK I	Glioblastoma, IDH wildtype, subclass RTK I	0.81529	Likely match	HGNET_NOS2	High grade neuroepithelial tumor, not otherwise specified, subtype B	0.99999	Match	GBM, RTK I	0.494133	Likely match	Unknown	0.999631	Novel class in v12.5
85	SNU_MET_85	F	22	FFPE	DNT with FGFR3-TACC3 fusion-positive	DNET		FGFR3-TACC3 fusion	ATRX : Positive (no mutation) Glial Fibrillary Acidic Protein : Positive Isocitrate Dehydrogenase 1 : Negative (no mutation) K27M : Negative (no mutation) P16 : Positive (no loss) Calretinin : Positive in inhibitory neurons and dendritic spine Glial Fibrillary Acidic Protein : Positive in reactive astrocytes MAP2 : Positive in axons m-TOR(phospo) : Focal positive in tumor cells (positive in a few…	Temporal lobe	0.4	0	n	n	n	n	LGG, DNT	low grade glioma, Dysembryoplastic neuroepithelial tumor	0.88494	Likely match	DNET	MC Dysembryoplastic neuroepithelial tumour	0.96324	Match	LGG, DNT	0.690221	Likely match	Unknown	0.999366	Inexplicable
86	SNU_MET_86	M	44	FFPE	Papillary tumor of the pineal region, WHO grade 2	PFB-4		No pathogenic variants	Glial Fibrillary Acidic Protein : Some GFAP-positive reactive astrocytes in the background P16 : A few cell positive (no loss) Synaptophysin : Negative NF (NeuroFilament) : Negative CK8-18 : Focal positive Vimentin : Positive S-100 : Focal positive Cytokeratin (Pan CK) : Focal positive L1CAM : Negative NF kappa B : Negative in the nuclei	Pineal gland	3	4	n	n	n	n	PTPR, A	papillary tumor of the pineal region group A	0.60275	Likely match	PFB-4	Posterior fossa ependymoma, subtype B, subclass 4	0.89741	Likely match	EPN, PF B	0.555674	Likely match	Unknown	0.999962	Low score in v11b4 Novel class in v12.5
87	SNU_MET_87	M	13	FFPE	Pediatric type high grade glioma, MYB-QKI fusion-positive, WHO grade 4, recurrent	pedHGG_RTK1A		TP53 (p.Arg273Cys, c.817C>T) MYB-QKI fusion	ATRX : Positive (no mutation) Glial Fibrillary Acidic Protein : Positive Isocitrate Dehydrogenase 1 : Negative (no mutation) K27M : Negative (no mutation) P16 : Strong positive (Overexpression) L1CAM : Negative CD34 : Negative in tumor cells (Positive in vessels) c-Myb : Positive (diffuse strong) EMA : negative CD99 : negative TMHH3 (Lys27) : positive (no loss) EZHIP : negative (no mutation)	Frontal lobe	69.4	54	p	p	n	n	GBM, MID	glioblastoma, IDH wildtype, subclass midline	0.98699	Match	pedHGG_RTK1A	MC Diffuse paediatric-type high grade glioma, RTK1 subtype, subclass A (novel)	0.35735	Likely match	GBM, MID	0.650976	Likely match	Unknown	0.485809	Novel class in v12.5
88	SNU_MET_88	M	58	FFPE	GBM, IDH-wt F3-T3	GBM, IDHwt, F3-T3		FGFR3-TACC3 fusion	ATRX : Positive (no mutation) Glial Fibrillary Acidic Protein : Positive Isocitrate Dehydrogenase 1 : Negative (no mutation) K27M : Negative (no mutation) P16 : Positive (no loss) BRAF(V600E) : Negative Synaptophysin : Positive in the gray matter PD-1 : Negative in tumor cells but postive in some lymphocytes (5%) PD-L1(22C3) : Tumor Proportion score, >95% CD34: Positive in capillary structure and…	Lateral ventricle & Frontal horn	7.4	2	p	n	p	C228T	GBM, MES	glioblastoma, IDH wildtype, subclass mesenchymal	0.46951	Likely match	GG	Ganglioglioma	0.98306	No match	GBM, MES	0.44126	Likely match	Unknown	0.999622	Low score in v11b4
89	SNU_MET_89	F	35	FFPE	LGG vs. subependymoma	EPN_ST_SE		No pathogenic variants	ATRX : Positive (no mutation) Glial Fibrillary Acidic Protein : Positive Isocitrate Dehydrogenase 1 : Negative (no mutation) K27M : Negative (no mutation) P16 : Negative (loss, only positive in the blood vessel) Epithelial Membrane Antigen : Negative TMHH3 (Lys27) : Positive (no loss) Olig2 : Rare positive cells	Frontal lobe	3.2	1	n	n	n	n	SUBEPN, ST	subependymoma, supratentorial	0.45823	Likely match	EPN_ST_SE	Supratentorial subependymoma	0.84669	Likely match	SUBEPN, ST	0.899853	Likely match	Unknown	0.998405	Low score in v11b4
90	SNU_MET_90	F	10	FFPE	Desmoplastic infantile ganglioglioma, BRAF V600E-mutant, WHO grade 1	Desmoplastic infantile astrocytoma		BRAF (p.Val600Glu | c.1799T>A)	ATRX : Positive (no mutation) Glial Fibrillary Acidic Protein : Positive Isocitrate Dehydrogenase 1 : Negative (no mutation) K27M : Negative (no mutation) P16 : Strong positive (overexpression) Epithelial Membrane Antigen : Negative STAT6 : Negative S-100 : Positive Olig2 : Focal positive Synaptophysin : Positive in the tumor area Neuronal Nuclei : Positive in the some neuronal nuclei NF (NeuroFi…	Medulla	2.6	4	n	n	n	n	CONTR, REACT	control tissue, reactive tumor microenvironment	0.35376	No match	CTRL_REACTIVE	MC Control tissue, reactive tumour microenvironment	0.81993	No match (Control)	CONTR, REACT	0.959784	No match (Control)	Unknown	0.997403	Low score in v11b4
91	SNU_MET_91	F	51	FFPE	Glioblastoma	GBM_MES_TYP	No structural abnormality in RNA-seq	SETD2 (p.Asn2071fs | c.6212_6216delATAAA) PTEN (p.42Glu_43Glyfs | c.127_128delG) RB1 (p.Trp681* | c.2042G>A) TP53 (p.Val216Met | c.646G>A) NF1 (p.Arg1362* | c.4084C>T) PTEN del (X1)	ATRX : Positive (no loss) Glial Fibrillary Acidic Protein : Positive Isocitrate Dehydrogenase 1 : Negative (no mutation) K27M : Negative (no mutation)	Frontal lobe, precentral gyral area	57.71	72	p	p	p	C250T	GBM, RTK I	glioblastoma, IDH wildtype, subclass RTK I	0.14079	Uncertain	GBM_MES_TYP	MC Glioblastoma, IDH-wildtype, mesenchymal subtype	0.16416	Uncertain	GBM, MES	0.985259	Match	GBM, MES	0.923857	Match
92	SNU_MET_92	F	35	FFPE	PDLGG MAPK-altered or PXA	GG		MSH6 (p.Arg1334Gln | c.4001G>A) BRAF (p.Val600Glu | c.1799T>A) TP53 (p.Arg213* | c.637C>T)	ATRX : Positive (no mutation) Glial Fibrillary Acidic Protein : Positive Isocitrate Dehydrogenase 1 : Negative K27M : Negative (no mutation) P16 : Very focal positive (no loss) Olig2 : Positive BRAF(V600E) : Weak positive (mutation) MSH-6 : Negative (loss) MSH-2 : Positive (no loss) P53 : Focal weak positive (Stop codon in NGS study, p.Arg213*, c.637C>T) PD-1 : Some positive lymphocytes PD-L1(22C…	Frontal lobe	2.2	0	n	n	p	n	PXA	(anaplastic) pleomorphic xanthoastrocytoma	0.78968	Likely match	GG	Ganglioglioma	0.74396	Likely match	LGG, GG	0.506552	Likely match	Unknown	0.99682	Low score in both v11b4, v12.5
93	SNU_MET_93	M	50	FFPE	Glioblastoma	pedHGG_RTK1A		NRAS (p.Gln61Lys | c.181C>A) SETD2 (p.Arg1496* | c.4486C>T) TP53 (p.Arg248Gln | c.743G>A)	ATRX : Positive (No loss) Glial Fibrillary Acidic Protein : Positive Isocitrate Dehydrogenase 1 : Negative K27M : Negative P16 : Focal positive L1CAM : Positive in the tumor cells Olig2 : Positive Epithelial Membrane Antigen : Negative (nonspecific background staining) L1CAM : Positive GLUT-1 : Positive	Frontal lobe	37	2	n	n	n	C228T	GBM, MID	glioblastoma, IDH wildtype, subclass midline	0.49977	Uncertain	pedHGG_RTK1A	Diffuse paediatric-type high grade glioma, RTK1 subtype, subclass A (novel)	0.61451	Likely match	GBM, MID	0.920607	Match	Unknown	0.999981	Low score in both v11b4, v12.5 Novel class in v12.5
94	SNU_MET_94	M	59	FFPE	Glioblastoma	GBM_RTK1		TP53 (p.Ile254Phe, c.760A>T) NF2 del (X1) MDM4 amp (X6)	ATRX : Positive Glial Fibrillary Acidic Protein : Positive Isocitrate Dehydrogenase 1 : Negative (no mutation) K27M : Negative (no mutation) P16 : Positive (no loss) Vimentin : Positive	Temporal lobe	81.6	22	p	p	p	C250	GBM, RTK I	glioblastoma, IDH wildtype, subclass RTK I	0.90383	Match	GBM_RTK1	Glioblastoma, RTK1 subtype	0.99207	Match	GBM, RTK I	0.974707	Match	GBM, RTK I	0.991287	Match
95	SNU_MET_95	F	27	FFPE	Anaplastic astrocytoma, IDH-wildtype, WHO grade III	pedHGG_RTK1A		SETD2 (p.Ser2382fs | c.7143delC) SETD2 (p.Gly1563fs | c.4688delG) TP53 (p.Arg248Gln | c.743G>A) TP53 (p.Arg181His | c.542G>A) SMARCA4 (p.Arg967His | c.2900G>A) SMARCA4 (p.Arg1157Gln | c.3470G>A) ATRX (p.Arg1302fs | c.3904delA) ATRX (p.Ile1049fs | c.3145dupA) PDGFRA amp (X12) KIT amp (X11)	ATRX : Negative (mutation) Glial Fibrillary Acidic Protein : Focal positive Isocitrate Dehydrogenase 1 : Negative (no mutation) K27M : Negative (no mutation) Olig2 : Positive in tumor cells Vimentin : Positive Synaptophysin : Positive	T-P lobe	28.6	52	n	n	n	n	GBM, MID	glioblastoma, IDH wildtype, subclass midline	0.142	No match	pedHGG_RTK1A	Diffuse paediatric-type high grade glioma, RTK1 subtype, subclass A (novel)	0.99304	Match	LGG, DNT	0.511008	No match	Unknown	0.999375	Low score in v11b4 Novel class in v12.5
96	SNU_MET_96	F	63	FFPE	Diffuse astrocytoma, IDH-wildtype	HGG_F		SETD2 (p.Asn1396fs | c.4187delA) EGFR amp (X7)	ATRX : Positive (no mutation) Glial Fibrillary Acidic Protein : Positive Isocitrate Dehydrogenase 1 : Negative (no mutation) K27M : Negative (no mutation) Neuronal Nuclei : Focal positive in cortical and white matter neurons BRAF(V600E) : Negative p-m-TOR : Positive in tumor cells CD34 : Focal positive Vimentin : Positive S-100 : Positive Epidermal Growth Factor Receptor : Positive P16 : Mostly n…	Parietal lobe	4.8	<1	n	n	p	C228T	CONTR, HEMI	control tissue, hemispheric cortex	0.10264	No match	HGG_F	Adult-type diffuse high grade glioma, IDH-wildtype, subtype F (novel)	0.17141	No match	CONTR, HEMI	0.291335	No match (Control)	Unknown	0.992401	Low score in both v11b4, v12.5 Novel class in v12.5
97	SNU_MET_97	M	9	FFPE	DNET vs EVN	DNET		FGFR1-TACC1 fusion	Synaptophysin : Positive Neuronal Nuclei : Positive in a few floating neurons Glial Fibrillary Acidic Protein : Positive BRAF(V600E) : Negative Olig2 : Positive	Frontal lobe	0.5	0	n	n	n	n	LGG, DNT	low grade glioma, dysembryoplastic neuroepithelial tumor	0.9491	Match	DNET	Dysembryoplastic neuroepithelial tumor	0.99625	Match	LGG, DNT	0.996319	Match	Unknown	0.996014	Inexplicable
98	SNU_MET_98	M	46	FFPE	extraventricular neurocytoma, WHO grade II	DNET	FGFR1 TKDD	No pathogenic variants	ATRX : Positive (no mutation) Glial Fibrillary Acidic Protein : Positive Isocitrate Dehydrogenase 1 : Negative (no mutation) K27M : Negative (no mutation) MAP2 : Positive CD34 : Negative A-internexin : Weak positive in the background BRAF(V600E) : Negative Neuronal Nuclei : Negative Synaptophysin : Positive, diffuse strong m-TOR(phospo) : very focal positive	Frontal lobe	0.8	<1	n	n	n	n	LGG, DNT	low grade glioma, dysembryoplastic neuroepithelial tumor	0.34732	Uncertain	DNET	Dysembryoplastic neuroepithelial tumor	0.81931	Likely match	LGG, DNT	0.936269	Match	Unknown	0.858119	Low score in v11b4
99	SNU_MET_99	F	62	FFPE	LGG w/ cystic change, WHO 1	T12-L1 LGG		No pathogenic variants	ATRX : Positive (no mutation) Glial Fibrillary Acidic Protein : Positive Isocitrate Dehydrogenase 1 : Negative (no mutation) K27M : Negative (no mutation) P16 : Positive (no loss) Epithelial Membrane Antigen : Negative Olig2 : Focal positive Synaptophysin : Focal positive MAP2 : Weak positive Neuronal Nuclei : Positive TMHH3 (Lys27) : Positive (no loss) S-100 : Positive Cytokeratin (Pan CK) : Neg…	Spinal cord, T12-L1	5.4	3	n	p	n	n	CONTR, REACT	control tissue, reactive tumor microenvironment	0.09886	No match (Control)	GBM_MES_TYP	Glioblastoma, IDH-wildtype, mesenchymal subtype	0.17225	Uncertain	CONTR, REACT	0.53129	No match (Control)	Unknown	0.983422	Low score in both v11b4, v12.5
100	SNU_MET_100	M	3	FFPE	GG	GG	FGFR2-INA fusion	FGFR2-INA fusion	CD34 : Negative Synaptophysin : Positive BRAF(V600E) : Negative Glial Fibrillary Acidic Protein : Positive ATRX : Positive (no mutation) Alpha-internexin : Focal positive Neuronal Nuclei : Positive in neuron NF (NeuroFilament) : Positive	Frontal lobe	0.2	<1	n	n	n	n	CONTR, HEMI	control tissue, hemispheric cortex	0.13493	No match	GG	Ganglioglioma	0.45187	Likely match	LGG, GG	0.253392	Likely match	Unknown	0.997921	Low score in both v11b4, v12.5
101	SNU_MET_101	M	20	FFPE	GG	PLNTY		BRAF (p.Val600Glu | c.1799T>A) TP53 (p.Ala189Val | c.566C>T)	ATRX : Positive (no loss) Glial Fibrillary Acidic Protein : Positive Isocitrate Dehydrogenase 1 : Negative (no mutation) K27M : Negative (no mutation) CD34 : Positive BRAF(V600E) : Positive in dysplastic ganglion cells	Temporal lobe	1.6	2	n	n	n	n	PXA	(anaplastic) pleomorphic xanthoastrocytoma	0.40531	Uncertain	PLNTY	Pleomorphic low-grade neuroepithelial tumor of the young	0.88198	Likely match	PXA	0.577912	Uncertain	Unknown	0.988048	Low score in v11b4 Novel class in v12.5
102	SNU_MET_102	F	6	FFPE	Ganglioglioma, BRAF V600E-mutant, WHO grade 1	GG		BRAF (p.Val600Glu | c.1799T>A)	ATRX : Positive (no loss) Glial Fibrillary Acidic Protein : Positive Isocitrate Dehydrogenase 1 : Negative K27M : Negative P16 : Focal positive (no loss) BRAF(V600E) : Positive in ganglion cells and the background neuropil Synaptophysin : Positive Phospho-NF : Positive in some ganglion cells and axons CD34 : Positive in vascular endothelial cells	4th ventricle & CBLL	0.6	0	n	n	n	n	LGG, PA PF	low grade glioma, subclass posterior fossa pilocytic astrocytoma	0.54731	Uncertain	GG	Ganglioglioma	0.13201	Likely match	LGG, PA PF	0.319162	Uncertain	Unknown	0.871876	Low score in both v11b4, v12.5
103	SNU_MET_103	F	3	FFPE	Medulloblastoma, histologically MBEN, genetically Non-WNT/Non-SHH type, WHO grade 4	MB_G34_I		KMT2C (p.Ala1685fs | c.5052delA)	EZHIP : Negative (no overexpression) Glial Fibrillary Acidic Protein : Focal positive L1CAM : Positive NF kappa B : Negative in nuclei (Positive in the cytoplasm P16 : Positive (overexpression) TMHH3(Lys27) : Positive (no loss) YAP1 : Negative (Positive in vascular space) ALK(5A4) IHC : Negative Beta-Catenin : Negative in the nuclei DKK1 : Negative Filamin A : Negative GAB1 : Negative KCNA1 : Pos…	4th ventricle	38	60	p	n	ND	n	MB, G4	medulloblastoma, subclass group 4	0.99157	Match	MB_G34_I	Medulloblastoma, Group 3 subtype, subclass I	0.99999	Match	MB, G4	0.968925	Match	MB, G4	0.996166	Match
104	SNU_MET_104	M	14	FFPE	Embryonal tumor, NOS, WHO grade 4	pedHGG_RTK2A		FBXW7 (p.Arg465Cys | c.1393C>T) TERT (C228T | c.-124C>T) PTPN11 (p.Gly60Val | c.179G>T) PALB2 (p.Thr351fs | c.1050_1053delAACA) NF1 (p.Arg1276Pro | c.3827G>C) NF1 (p.Arg2450* | c.7348C>T)	EZHIP : Negative Glial Fibrillary Acidic Protein : Focal positive L1CAM : Focal positive NF kappa B : Negative in the nuclei P16 : A few positive (no loss) TMHH3(Lys27) : Positive (no loss) YAP1 : Positive in the tumor cell nuclei Olig2 : Negative (loss) Epithelial Membrane Antigen : Negative ATRX : Positive (no mutaion) BCOR : Negative Lin28A : Negative	Cerebrum + CBLL	69.8	17	p	p	p	C228T	GBM, RTK III	glioblastoma IDH wildtype, subclass RTK III	0.99517	Match	pedHGG_RTK2A	Diffuse paediatric-type high grade glioma, RTK2 subtype, subclass A (novel)	1	Match	GBM, RTK III	0.986428	Match	GBM, RTK III	0.989385	Match
105	SNU_MET_105	M	31	FFPE	pilocytic astrocytoma, posterior fossa-type	PA_INF		FGFR3 (p.Lys650Glu, c.1948A>G) FGFR3-TACC3 fusion	ATRX : Positive (no mutation) Glial Fibrillary Acidic Protein : Positive Isocitrate Dehydrogenase 1 : Negative (no mutation) K27M : Negative (no mutation) P16 : Focal positive (no loss)	4th ventricle and medulla	4.6	1	n	n	n	n	LGG, PA PF	low grade glioma, subclass posterior fossa pilocytic astrocytoma	0.58419	Likely match	PA_INF	Pilocytic astrocytoma, infratentorial	0.56919	Likely match	LGG, PA PF	0.477416	Likely match	Unknown	0.991224	Low score in both v11b4, v12.5
106	SNU_MET_106	M	25	FT	meningioangiomatosis with meningioma-nodules, WHO grade 1	MNG_BEN_3	LACC1 (3D_TE;4.67fold;novel)	No pathogenic variants	SSTR-2 : Positive in tumor S-100 : Negative in tumor Glial Fibrillary Acidic Protein : Negative	Sylvian fissure	5	0	n	n	n	ND	MNG	meningioma	0.56184	Likely match	MNG_BEN_3	Meningioma, subtype benign, subclass 3 (novel)	0.15943	Likely match	MNG	0.526739	Likely match	Unknown	0.456408	Low score in both v11b4, v12.5 Novel class in v12.5
107	SNU_MET_107	M	11	FT	GBM+AT/RT, IDH-wt, G4, necrosis	GBM+AT/RT, IDH-wt, G4, necrosis	S100A11 (3D_NeoTAD;6.47fold;novel)	BRAF (p.Val600Glu | c.1799T>A) SMARCB1 del (X1)	ATRX : Positive (no mutation) Glial Fibrillary Acidic Protein : Negative Isocitrate Dehydrogenase 1 : Negative (no mutation) K27M : Negative (no mutation) Olig2 : Negative Lin28A : Negative Synaptophysin : Focal positive Epithelial Membrane Antigen : Focal positive INI-1 : Negative (loss)	Temporal lobe	55.8	4	p	p	n	n	PLEX, PED B	plexus tumor, subclass pediatric B	0.36676	No match	CHORDM	Chordoma	0.06212	No match	CPH, PAP	0.187724	No match	Unknown	0.884015	Low score in both v11b4, v12.5
108	SNU_MET_108	M	6	FT	Pediatric-type low-grade glioma, WHO grade 2	MYXGNT	HDAC6(SNV;known_driver) RAF1(SV_exonic;known_driver)	No pathogenic variants	ATRX : Positive (no mutation) Glial Fibrillary Acidic Protein : Positive Isocitrate Dehydrogenase 1 : Negative (no mutation) K27M : Negative (no mutation) P16 : Focal positive (no loss) Neuronal Nuclei : Positive in neurons BRAF(V600E) : Negative CD34 : Negative in the tumor cells (Positive in vessels)	Temporal lobe	2.2	2	n	n	n	n	LGG, PA/GG ST	low grade glioma, subclass hemispheric pilocytic astrocytoma and ganglioglioma	0.29433	No match	MYXGNT	Myxoid glioneuronal tumour, PDGFRA-mutant (novel)	0.24311	Likely match	LGG, PA/GG ST	0.400665	No match	Unknown	0.990325	Low score in both v11b4, v12.5 Novel class in v12.5
109	SNU_MET_109	M	6	FT	MB, classic, NWNT/NSHH	MB_G34_II	GFI1B(3D_SE;258.5fold;known_driver) ZFPM1(SNV;novel) CTDNEP1(SNV;novel)	No pathogenic variants	Beta-Catenin : Positive (cytoplasmic) DKK1 : Negative Filamin A : Positive GAB1 : Focal positive KCNA1 : Positive NPR3 : Negative P53 : Focal positive SFRP1 : Focal positive Synaptophysin : Positive	4th ventricle	71.84	7	n	n	n	n	MB, G3	medulloblastoma, subclass group 3	0.99794	Match	MB_G34_II	Medulloblastoma, non-WNT/non-SHH, Group 3 subtype, subclass II	0.99434	Match	MB, G3	0.963076	Match	MB, G3	0.977548	Match
110	SNU_MET_110	M	11	FT	Germinoma	GCT_GERM_KIT	RAC3(SNV;known_driver) KIT(CNA_amp;double_minute;3D_TE;313.27fold;known_driver) ZDBF2(SNV;novel) SP7(SNV;novel)	NA	CD117(C-Kit) : Positive Placental Alkaline Phosphatase : Positive	Pineal gland	NA	NA	NA	NA	NA	NA	PLEX, PED B	plexus tumor, subclass pediatric B	0.42819	No match	GCT_GERM_KIT	Germinoma, subtype KIT mutant (novel)	0.99881	Match	CONTR, REACT	0.438922	No match (Control)	Unknown	0.953543	Low score in v11b4 Novel class in v12.5
111	SNU_MET_111	M	9	FT	MB, classic, NWNT/NHH	MB_G34_VII	PRDM6(3D_SE;90.89fold;known_driver) HKR1(SNV;novel)	PTEN del (X1)	Beta-Catenin : Negative in nuclei (positive in membrane) DKK1 : Positive Filamin A : Negative GAB1 : Negative KCNA1 : Positive NPR3 : Negative P53 : Negative SFRP1 : Negatrive Synaptophysin : Positive	4th ventricle	50.34	3	n	n	n	n	MB, G4	medulloblastoma, subclass group 4	0.99842	Match	MB_G34_VII	Medulloblastoma, non-WNT/non-SHH, Group 4 subtype, subclass VII	0.99983	Match	MB, G4	0.996494	Match	MB, G4	0.998497	Match
112	SNU_MET_112	M	3	FT	PilA, C entrapped ganglion cells	GG	SLC39A12(3D_TE;4.79fold;novel) CACNB2(3D_TE;5.56fold;novel)	SETD2 (splicing | c.7533+1G>A)	ATRX : Positive (no mutation) Glial Fibrillary Acidic Protein : Positive Isocitrate Dehydrogenase 1 : Negative (no mutation) K27M : Negative (no mutation) BRAF(V600E) : Negative CD34 : Negative Synaptophysin : Focal positive Neuronal Nuclei : Negative (positive in entrapped ganglion cells) p-m-TOR : Negative	CBLL	2.2	<1	n	n	n	n	LGG, GG	low grade glioma, ganglioglioma	0.15587	Likely match	GG	Ganglioglioma	0.68337	Likely match	LGG, GG	0.379332	Likely match	Unknown	0.902797	Low score in both v11b4, v12.5
113	SNU_MET_113	M	6	FT	MB, classic NWNT/NSHH	MB_G34_I	GTF3C2(SNV;known_driver) GFI1(3D_SE;105.2fold;known_driver) TRPM4 (SNV; novel) INHBB(3D_TE;4.59 fold;novel)	No pathogenic variants	Beta-Catenin : Negative in nuclei DKK1 : Positive Filamin A : Positive GAB1 : Negative KCNA1 : Positive NPR3 : Negative P53 : Focal positive SFRP1 : Negative Synaptophysin : Positive Neuronal Nuclei : Focal positive in the cells of the nodules	CBLL	60	44	p	p	n	n	MB, G3	medulloblastoma, subclass group 3	0.53857	Likely match	MB_G34_I	Medulloblastoma, non-WNT/non-SHH, Group 3 subtype, subclass I	0.27262	Likely match	MB, G4	0.641903	Likely match	Unknown	0.982373	Low score in both v11b4, v12.5
114	SNU_MET_114	F	4	FT	MB, classic, NWNT/NSHH, G4	MB_G34_I	GFI1B(3D_SE;368.06fold;known_driver) DCAF17(SNV;novel)	Chr 7q gain Chr 16q loss	Beta-catenin : Negative in the nuclei (Positive in cytoplasm) DKK1 : Negative Filamin A : Positive GAB1 : Negative KCNA1 : Positive NPR3 : Negative P53 : Focal overexpression (up to 48.2%) SFRP1 : Negative Synaptophysin : Positive	Posterior fossa	72	ND	n	n	n	n	MB, G4	medulloblastoma, subclass group 4	0.99264	Match	MB_G34_I	Medulloblastoma, non-WNT/non-SHH, Group 3 subtype, subclass I	0.49096	Likely match	MB, G4	0.991219	Match	MB, G4	0.996328	Match
115	SNU_MET_115	M	0	FT	Embryonal tumor with multilayered rosettes, G 4	ETMR_C19MC	SCYL2(SNV;known_driver) 19MC(CNA_amp;double_minute;SV_fusion;known_driver) TTYH1(CNA_amp;double_minute;SV_fusion;known_driver) DNMT3B(19MC_amp,9.56fold;known_driver) DPRX(3D_SE;67.31fold;novel) CA1(3D_TE;4.34fold;novel)	C19MC amp (X5)	Beta-Catenin : Negative in the nuclei Filamin A : Positive GAB1 : Negative Synaptophysin : Positive INI-1 : Positive (retained expression, No loss) Lin28A : Positive P16 : Negative (loss) Glial Fibrillary Acidic Protein : Focal positive TRK : Positive	Posterior fossa	67.3	44	n	n	n	n	ETMR	embryonal tumor with multilayered rosettes	0.99504	Match	ETMR_C19MC	Embryonal tumour with multilayered rosettes, C19MC-altered	0.99652	Match	ETMR	0.977518	Match	ETMR	0.981077	Match
116	SNU_MET_116	F	43	FT	Anaplastic astrocytoma, G3	A_IDH_LG		NA	ATRX : Negative (Mutation) K27M : Negative (No mutation) Isocitrate dehydrogenase 1 : Positive (Mutation)	Temporal lobe	6.5	5	p	p	p	n	A IDH, HG	IDH glioma, subclass high grade astrocytoma	0.80143	Likely match	A_IDH_LG	Astrocytoma, IDH-mutant; lower grade	0.78342	Likely match	A IDH	0.502888	Likely match	A IDH	0.511376	Likely match
117	SNU_MET_117	M	0	FT	Immature teratoma, Norris grade 2	GCT_TERA	JUND(SNV;known_driver) PHIP(SNV;novel)	NA	CD117(C-Kit) : Focal positive (Negative in primitive neuroepithelial tubule )	3rd and Lateral ventricle	48.4	n	n	n	ND	ND	PLEX, PED B	plexus tumor, subclass pediatric B	0.11827	No match	GCT_TERA	Teratoma (novel)	0.99983	Match	CONTR, ADENOPIT	0.0889021	No match (Control)	Unknown	0.598876	Low score in v11b4 Novel class in v12.5
118	SNU_MET_118	M	42	FT	LGG	EPN_SPINE	BTBD9(SNV;novel) SCAF1(SNV;novel) MED14(SNV;novel) GAGE2A(3D_NeoTAD;8.29fold;novel) GAGE10(3D_NeoTAD;6.36fold;novel) GAGE12E(3D_NeoTAD;8.29fold;novel) UPK3B(3D_SE;4.86fold;novel)	Chr 19 del (X1)	ATRX : Positive (no loss) Glial Fibrillary Acidic Protein : Positive Isocitrate Dehydrogenase 1 : Negative (no mutation) K27M : Negative (no mutation) P16 : Negative (loss) TMHH3(Lys27) : Positive (no loss) EZHIP : Negative (no overexpression) Epithelial Membrane Antigen : Negative (no dot or ring) CD99 : Positive in the tumor cell membrane, but no dot-like positivity	Spinal cord, C2-4	1.6	1	n	n	n	n	EPN, SPINE	ependymoma, spinal	0.67233	Likely match	EPN_SPINE	Spinal ependymoma	0.9415	Match	EPN, SPINE	0.918949	Match	EPN, SPINE	0.744551	Likely match
119	SNU_MET_119	F	10	FT	PA c anaplasia, G2, rec	PA c anaplasia, G2, rec	ZNF778 (SNV;novel) NTRK2-QKI fusion	No pathogenic variants	ATRX : Positive (no mutation) Glial Fibrillary Acidic Protein : Positive Isocitrate Dehydrogenase 1 : Negative (no mutation) K27M : Negative (no mutation)	Splenium	17.8	6	n	n	n	n	PLEX, PED B	plexus tumor, subclass pediatric B	0.09208	No match	GBM_MES_TYP	Glioblastoma, IDH-wildtype, mesenchymal subtype	0.19705	No match	GBM, MES	0.220681	No match	Unknown	0.764015	Low score in both v11b4, v12.5
120	SNU_MET_120	F	2	FT	ETMR, residual, G 4	ETMR_Atyp	HECW2(SNV;known_driver) JUND(SNV;known_driver) GRIK5(SNV;known_driver) 19MC(CNA_amp;double_minute;SV_fusion;known_driver) TTYH1(CNA_amp;double_minute;SV_fusion;known_driver) DNMT3B(19MC_amp,9.56fold;known_driver) ATP1B1 (SNV;novel) CCSER2(SNV;novel)	C19MC amp (X5)	NA	Occipital lobe	73	60	n	n	n	n	ETMR	embryonal tumor with multilayered rosettes	0.92618	Match	ETMR_Atyp	Embryonal tumour with multilayered rosettes, non-C19MC-altered (novel)	0.37443	Likely match	ETMR	0.966145	Match	Unknown	0.876681	Novel class in v12.5
121	SNU_MET_121	M	32	FFPE	GBM, IDHwt	GBM, IDHwt		BCOR (p.Tyr1350fs, c.4049dupA) CDKN2A/2B del (X0) Chr 9q del (X1) Chr 11p del (X1) Chr 16 del (X1)	ATRX : Positive (No mutation) Glial Fibrillary Acidic Protein : Positive Isocitrate Dehydrogenase 1 : Negative (No mutation) K27M : Negative Synaptophysin : Negative Lin28A : Negative Olig2 : Focal positive Vimentin : Positive Epidermal Growth Factor Receptor : Strong positive Bcl-2 : Focal positive (30%) P16 : Negative (loss)	P-O lobe	41	65	p	p	n	n	PLEX, PED B	plexus tumor, subclass pediatric B	0.15803	No match	pedHGG_MYCN	Diffuse paediatric-type high grade glioma, MYCN subtype	0.14404	Uncertain	GBM, MYCN	0.699134	Uncertain	Unknown	0.971664	Low score in both v11b4, v12.5
122	SNU_MET_122	M	27	FFPE	PLNTY vs.LGG MAPK pathway-altered	GG		BRAF (p.Val600Glu | c.1799T>A)	ATRX : Negative (loss) Glial Fibrillary Acidic Protein : Positive Isocitrate Dehydrogenase 1 : Negative (no mutation) K27M : Negative (no mutation) P16 : Focal positive Vimentin : Positive BRAF(V600E) : Positive CD34 : Positive Synaptophysin: Negative Neu-N: Negative	Parietal lobe	0.6	1	n	n	n	n	LGG, GG	low grade glioma, ganglioglioma	0.76779	Likely match	GG	Ganglioglioma	0.95055	Match	LGG, GG	0.870477	Likely match	Unknown	0.999843	Low score in v11b4
123	SNU_MET_123	M	42	FFPE	HGG, astrocytic	EPN_SPINE_SE_B		PIK3CA (p.Gln546Lys | c.1636C>A) BCOR (p.Glu1042fs | c.3123delC)	ATRX : Positive (no mutation) Glial Fibrillary Acidic Protein : Positive Isocitrate Dehydrogenase 1 : Negative K27M : Positive P16 : overexpression TMHH3(Lys27) : Positive Synaptophysin : Negative Neuronal Nuclei : Negative Epithelial Membrane Antigen : Negative BCOR : Negative Olig2 : Focal positive	CBLL, Vermis	17.1	10	p	p	n	C228T	SUBEPN, SPINE	subependymoma, spinal	0.31173	Uncertain	EPN_SPINE_SE_B	Subependymoma, spinal, subtype B (novel)	0.87449	Likely match	SUBEPN, SPINE	0.52885	Likely match	Unknown	0.999887	Low score in v11b4 Novel class in v12.5
124	SNU_MET_124	F	83	FFPE	High grade glioma, IDH-wildtype, CNS WHO grade 4	CNS_BCOR_FUS		CREBBP (p.Ala222fs | c.663_684delAGCTGGAATGCCGTACCCTACT) BCOR (p.Arg566fs | c.1696delC) CREBBP-BCORL1 fusion	ATRX : Positive (no mutation) Isocitrate Dehydrogenase 1 : Negative (no mutation) TMHH3(Lys27) : Positive (no mutation) Vimentin : Positive Epithelial Membrane Antigen : Negative Synaptophysin : Negative L1CAM : Focal positive NF kappa B : Negative in nuclei Neuronal Nuclei : Negative P16 : Focal positive Glial Fibrillary Acidic Protein : Negative K27M : Negative (no mutation) CD34 : Negative in …	P-O lobe	37.6	33	p	p	n	n	HGNET, BCOR	CNS high grade neuroepithelial tumor with BCOR alteration	0.54713	Likely match	CNS_BCOR_FUS	CNS tumour with BCOR/BCORL1 fusion (novel)	0.92428	Match	HGNET, BCOR	0.669244	Likely match	Unknown	0.819465	Low score in v11b4 Novel class in v12.5
125	SNU_MET_125	M	22	FFPE	Favor High-grade astrocytoma with piloid feature, WHO grade 3	PA_CORT		FGFR1 (p.Asn577Lys | c.1731C>A) NF1 (p.Arg1968* | c.5902C>T)	ATRX : Positive (no mutation) Glial Fibrillary Acidic Protein : Positive Isocitrate Dehydrogenase 1 : Negative (no mutation) K27M : Negative (no mutation) P16 : Focal positive (no loss) Olig2 : Focal postive S-100 : Positive SOX10 : Focal positive	Frontal lobe	24.6	23	p	p	n	n	LGG, PA/GG ST	low grade glioma, subclass hemispheric pilocytic astrocytoma and ganglioglioma	0.60016	Likely match	PA_CORT	Pilocytic astrocytoma, hemsipheric	0.9648	Match	LGG, PA/GG ST	0.830903	Likely match	Unknown	0.955973	Low score in v11b4
126	SNU_MET_126	M	65	FFPE	Oligodendroglioma, IDH-mutant and 1p/19q-codeleted, WHO grade 3, recurrent	A_IDH_HG		IDH1 (p.Arg132His | c.395G>A) TP53 (p.Glu224* | c.670G>T) CIC (p.His264Arg | c.791A>G) 1p/19q codeletion	ATRX : Positive (no mutation) Glial Fibrillary Acidic Protein : Positive Isocitrate Dehydrogenase 1 : Positive (mutation) K27M : Negative (no mutation) P16 : Focal positive (no loss) TMHH3(Lys27) : Near complete negative (loss) Vimentin : Negative EZHIP : Negative	Lateral ventricle	57.2	77	n	n	p	C228T	O IDH	IDH glioma, subclass 1p/19q codeleted oligodendroglioma	0.75304	Likely match	A_IDH_HG	Astrocytoma, IDH-mutant; high grade	0.83527	Likely match	O IDH	0.980836	Match	Unknown	1	Low score in v11b4
127	SNU_MET_127	M	30	FFPE	ETMR-like infantile cerebellar embryonal tumors, DICER1-mutant, CNS WHO grade 4	ETMR_Atyp		KMT2C (p.Cys394Tyr | c.1181G>A) DICER1 (splicing | c.5365-2A>G) DICER1 (p.Asp1709Glu | c.5127T>A)	Synaptophysin : Focal positive Glial Fibrillary Acidic Protein : Negative Ki-67 : Positive in 43.6% Olig2 : Focal positive S-100 : Focal positive in the cartilage and small cells Beta-Catenin : Positive in the nuclei K27M : Negative GFAP: negative Beta catenin: focal positive in the nuclei Vimentin : Positive SOX-10 : Negative INI-1 : Positive (no loss) BRG1 : Positive (no loss) Lin28A : Positive…	CBLL	52.4	55	ND	p	ND	n	ETMR	embryonal tumor with multilayered rosettes	0.06845	Uncertain	ETMR_Atyp	Embryonal tumour with multilayered rosettes, non-C19MC-altered (novel)	0.99993	Match	ETMR	0.463818	Likely match	Unknown	0.971695	Low score in v11b4 Novel class in v12.5
128	SNU_MET_128	M	11	FFPE	Medulloblastoma, Classic, genetically non-WNT/non-SHH, WHO grade 4	MB_G34_VIII		KMT2D (splicing c.5783-2A>T) Isochromosome 17q	NA	Posterior fossa	71.33	23	n	n	ND	n	MB, G4	medulloblastoma, subclass group 4	0.99952	Match	MB_G34_VIII	Medulloblastoma, non-WNT/non-SHH, Group 4 subtype, subclass VIII	0.99979	Match	MB, G4	0.999059	Match	MB, G4	0.999233	Match
129	SNU_MET_129	M	46	FFPE	Pituicyte tumor family	PITUI		HRAS (p.Gln61Lys | c.181C>A)	Glial Fibrillary Acidic Protein : Negative ACTH(Adrenocorticotropin) : Negative Follicle Stimulating Hormone : Negative GROWTH HORMONE : Negative Luteinizing Hormone : Negative P53 : Weak positive (wildtype pattern) PIT-1 : Negative Prolactin : Negative TSH(Thyroid Stimulating Hormone) : Negative GLUT-1 : Focal positive SSTR-2 : Focal positive TMHH3 (Lys27) : Positive (no loss) L1CAM : Negative T…	Pituitary	3.2	1	n	n	n	n	PITUI, SCO, GCT	pituicytoma / granular cell tumor / spindle cell oncocytoma	0.995	Match	PITUI	Pituicytoma, granular cell tumour of the sellar region, and spindle-cell oncocytoma	0.99994	Match	PITUI	0.996688	Match	PITUI	0.997281	Match
130	SNU_MET_130	M	7	FFPE	Medullo, Non-WNT/Non-SHH	MB_G34_V		PDGFRB del (X0) FGFR4 del (X0) PPP2R2A del (X0) EMX2 del (X0) FGFR2 del (X0)	ATRX : Positive (no mutation) Glial Fibrillary Acidic Protein : Positive Isocitrate Dehydrogenase 1 : Negative (no mutation) K27M : Negative (no mutation) P16 : Negative (loss) Olig2 : Very focal positive Vimentin : Some positive in reactive astrocytes TMHH3(Lys27) : Positive (no mutation) EZHIP : Negative Synaptophysin : Weak positive	4th ventricle	90.2	51	p	n	ND	ND	MB, G4	medulloblastoma, subclass group 4	0.99098	Match	MB_G34_V	Medulloblastoma, non-WNT/non-SHH, Group 4 subtype, subclass V	0.98158	Match	MB, G4	0.993726	Match	Unknown	0.866173	Inexplicable
131	SNU_MET_131	M	52	FFPE	Anaplastic oligodendroglioma, IDH-mutant and 1p/19q-codeleted	O_IDH		IDH1 (p.Arg132His | c.395G>A) TP53 (p.Arg175His | c.524G>A) CIC (p.Arg1124Trp | c.3370C>T) 1p/19 codeletion	ATRX : Positive (no loss) Glial Fibrillary Acidic Protein : Positive Isocitrate Dehydrogenase 1 : Positive (mutation) K27M : Negative (no mutation)	Frontal lobe	39.6	31	p	n	p	C250T	O IDH	IDH glioma, subclass 1p/19q codeleted oligodendroglioma	0.79244	Likely match	O_IDH	Oligodendroglioma, IDH-mutant and 1p/19q-codeleted	0.78328	Likely match	O IDH	0.914581	Match	O IDH	0.984333	Match
132	SNU_MET_132	M	63	FFPE	AA, IDH-wildtype	pedHGG_RTK1		chromosome 14 monosomy PDGFRA (p.Gln246_Tyr249delinsHis| c.738_746delATGGACTTA, and p.Ile573_Asp576del | c.1716_1727delTATTTATGTGGA)	ATRX : Positive (no mutation) Glial Fibrillary Acidic Protein : Positive Isocitrate Dehydrogenase 1 : Negative (no mutation) K27M : Negative (no mutation) P16 : Negative Synaptophysin : Positive MAP2 : Positive Neu-N : A few positive EZHIP : Negative TMHH3(Lys27) : Positive (no loss)	CBLL	46.6	10	n	n	n	n	GBM, MID	glioblastoma, IDH wildtype, subclass midline	0.92126	Match	pedHGG_RTK1C	Diffuse paediatric-type high grade glioma, RTK1 subtype, subclass C (novel)	0.44103	Likely match	GBM, MID	0.429295	Likely match	Unknown	0.758532	Novel class in v12.5
133	SNU_MET_133	M	52	FFPE	O3 (R/O OA)	O_IDH		CIC (p.Tyr1148His | c.3442T>C, p.Arg2424Cys | c.7270C>T) FUBP1 (splicing | c.1247-1G>A, splicing | c.1105-1G>A) IDH1 (p.Arg132His | c.395G>A) TP53 (p.Tyr205His | c.613T>C)	CD34 : Negative (Positive in blood vessel) BRAF(V600E) : Negative ATRX : Positive (no loss) Glial Fibrillary Acidic Protein : Positive Isocitrate Dehydrogenase 1 : Positive (mutation) K27M : Negative (no mutation)	Frontal lobe	31.4	7	n	n	p	C228T	O IDH	IDH glioma, subclass 1p/19q codeleted oligodendroglioma	0.98853	Match	O_IDH	Oligodendroglioma, IDH-mutant and 1p/19q-codeleted	0.97911	Match	O IDH	0.981932	Match	O IDH	0.998064	Match
134	SNU_MET_134	M	12	FFPE	Atypical dysembryoplastic neuroepithelial tumor	DNET		PTCH2 (p.Gln488Leu | c.1463A>T) PIK3CA (p.Gln546Lys | c.1636C>A) FGFR1 (p.Arg692Pro | c.2075G>C) FGFR1 (p.Lys687Glu | c.2059A>G) CHEK2 (splicing | c.444+1delG)	ATRX : Positive (no mutation) Isocitrate Dehydrogenase 1 : Negative (no mutation) TMHH3(Lys27) : Positive (no loss) Vimentin : Positive Synaptophysin : Positive Neuronal Nuclei : Positive in floating neurons CD34 : Positive in vascular endothelium Olig2 : Positive in the tumor cells	Frontal lobe	5.8	7	p	n	n	n	LGG, DNT	low grade glioma, dysembryoplastic neuroepithelial tumor	0.99755	Match	DNET	Dysembryoplastic neuroepithelial tumour	0.99973	Match	LGG, DNT	0.998049	Match	LGG, DNT	0.993131	Match
135	SNU_MET_135	F	33	FFPE	Myxoid glioneuronal tumor, NOS, CNS WHO grade 1	MYXGNT		No pathogenic variants	ATRX : Positive (no mutation) Isocitrate Dehydrogenase 1 : Negative (no mutation) TMHH3(Lys27) : Positive (no loss) Vimentin : Positive Synaptophysin : Positive MAP2 : Focal positive NF (NeuroFilament) : Focal positive Neuronal Nuclei : Positive in several neurons in the tumor TTF-1 : Negative	Lateral ventricle	5.8	1	n	n	n	n	LGG, PA PF	low grade glioma, subclass posterior fossa pilocytic astrocytoma	0.17267	No match	MYXGNT	Myxoid glioneuronal tumour, PDGFRA-mutant (novel)	0.28642	Likely match	LGG, DNT	0.514929	No match	Unknown	0.976548	Low score in both v11b4, v12.5 Novel class in v12.5
136	SNU_MET_136	M	39	FFPE	O2	O_IDH		MSH6 (p.Ala36Val | c.107C>T) IDH1 (p.Arg132His | c.395G>A) PIK3CA (p.Asp939Gly | c.2816A>G) MSH3 (p.Ala54_Ala60delinsPro | c.160_178delGCTGCAGCGGCCGCAGCGGinsC) TP53 (p.Gly262Asp | c.785G>A) CIC (splicing | c.3861+2T>G) 1p/19 codeletion	ATRX : Positive (no loss) Glial Fibrillary Acidic Protein : Positive Isocitrate Dehydrogenase 1 : Positive (mutation) K27M : Negative (no mutation)	Frontal lobe	2.6	1	n	n	p	C228T	O IDH	IDH glioma, subclass 1p/19q codeleted oligodendroglioma	0.25435	Uncertain	O_IDH	Oligodendroglioma, IDH-mutant and 1p/19q-codeleted	0.92135	Match	O IDH	0.938266	Match	O IDH	0.584311	Likely match
137	SNU_MET_137	F	0	FFPE	Pilocytic astrocytoma, CNS WHO grade 1, KIAA1549-BRAF fusion	PA	KIAA1549-BRAF	KIAA1549-BRAF fusion	ATRX : Positive (no mutation) Isocitrate Dehydrogenase 1 : Negative (no mutation) TMHH3(Lys27) : Positive (no loss) Vimentin : Positive K27M : Negative (A few cell positive)	CBLL	9.2	12	n	n	n	n	GBM, MID	glioblastoma, IDH wildtype, subclass midline	0.39843	No match	GBM_RTK1	Glioblastoma, IDH-wildtype, RTK1 subtype	0.48591	No match	GBM, MID	0.352203	No match	Unknown	0.99902	Low score in both v11b4, v12.5
138	SNU_MET_138	M	33	FFPE	Meningioma, G2	MNG_BEN_2		No pathogenic variants	MTAP : Positive (no loss) SSTR-2 : Positive TMHH3(Lys27) : Positive (no loss)	Spinal cord, C4-6	5.6	5		p	ND	n	MNG	meningioma	0.99891	Match	MNG_BEN_2	Meningioma, subtype benign, subclass 2 (novel)	0.58684	Likely match	MNG	0.998485	Match	MNG	0.999206	Match
139	SNU_MET_139	M	25	FFPE	Menignioma, G1	MNG_BEN_3		No pathogenic variants	MTAP : Positive (no loss) SSTR-2 : Positive TMHH3(Lys27) : Positive (no loss) Glial Fibrillary Acidic Protein : Negative Olig2 : Negative	Sphenoid	12.8	2		n	ND	n	MNG	meningioma	0.95779	Match	MNG_BEN_3	Meningioma, subtype benign, subclass 3 (novel)	0.77924	Likely match	MNG	0.996633	Match	MNG	0.998249	Match
140	SNU_MET_140	M	13	FT	Ependymoma	EPN_SPINE	CRIP1, DRD4 overexprssion	NA	Epithelial Membrane Antigen : A few positive in dots-like features Glial Fibrillary Acidic Protein : Positive LAMA2 : Negative NELL2 : Negative	Spinal cord, T2-6	1	1	n	n	ND	ND	EPN, SPINE	ependymoma, spinal	0.99944	Match	EPN_SPINE	Spinal ependymoma	0.99999	Match	EPN, SPINE	0.996139	Match	EPN, SPINE	0.995965	Match
141	SNU_MET_141	M	18	FT	Anaplastic ependymoma	ST-EPN G3, ZFTA::MKL1	MKL1-ZFTA fusion	PTEN del (X1) RB1 del (X1) Chr 6q del (X1)	Glial fibrillary acidic protein : Positive IDH-1 : Negative INI-1 : Positive (No loss) Synaptophysin : Negative Epithelial Membrane Antigen : Negative K27M : Negative Olig2 : Focal positive P53 : Focal positive PTEN : Positive (No loss) P16 : Positive (No loss) Epidermal growth factor receptor : Positive CD99: Negative NELL2 : Negative LAMA2 : Negative YAP : Negative E-cadherin : Focal positive (…	Occipital lobe	11.53	12	n	n	ND	n	GBM, MYCN	glioblastoma, IDH wildtype, subclass MYCN	0.16143	No match	pedHGG_MYCN	Diffuse paediatric-type high grade glioma, MYCN subtype	0.71914	Uncertain	GBM, MYCN	0.482523	Uncertain	Unknown	0.95907	Low score in both v11b4, v12.5 Novel class in v12.5
142	SNU_MET_142	F	11	FT	Anaplastic ependymoma	EPN_ST_ZFTA_RELA_A	ZFTA-RELA fusion	NA	Lin 28 : Negative ATRX : Positive C-MET : Focal positive Glial Fibrillary Acidic Protein : Positive Isocitrate Dehydrogenase 1 : Negative K27M : Negative Olig2 : Negative P53 : Focal positive NELL2 : Focal positive LAMA2 : Negative	F-P lobes	30.04	11	p	p	n	ND	EPN, RELA	ependymoma, RELA fusion	0.99724	Match	EPN_ST_ZFTA_RELA_A	Supratentorial ependymoma, ZFTA fusion-positive, subtype ZFTA-RELA fused, subclass A (novel)	0.99791	Match	EPN, RELA	0.998904	Match	EPN, RELA	0.999145	Match
143	SNU_MET_143	M	42	FT	Anaplastic ependymoma, recurrent	Pineoblastoma	PDE4DIP tentam duplication (X3.38)=microduplication	NA	Epithelial Membrane Antigen : Negative GFAP: Positive LAMA2: Focal positive NELL2: Positive	Frontal lobe	15	10	p	p	ND	ND	CONTR, HEMI	control tissue, hemispheric cortex	0.99819	No match (Control)	CTRL_HEMI	Control tissue, cerebral hemisphere	0.99978	No match (Control)	CONTR, HEMI	0.955164	No match (Control)	Unknown	0.795416	Inexplicable
144	SNU_MET_144	M	62	FT	Ependymoma	EPN_SPINE	CRIP1, DRD4 overexprssion	NA	<EM results> Ultrathin sections show mosaic of oval to elongated neoplastic cells with interlocking cell processes. The nuclei are round or oval and show heterochromatic chromatin pattern. The cytoplasm has some glial-type intermedeate filaments, mitochondrias, RER cisternae and ribosomes. The intracytoplasmic and intercellular microrosettes with microvilli and cilia are found. Adjacent cells are…	Spinal cord, C4-6	1	n	n	n	ND	ND	EPN, SPINE	ependymoma, spinal	0.99959	Match	EPN_SPINE	Spinal ependymoma	0.99999	Match	EPN, SPINE	0.995861	Match	EPN, SPINE	0.997288	Match
145	SNU_MET_145	F	44	FT	Anaplastic ependymoma	CNS_BCOR_ITD	CREBBP-BCORL1 fusion	PTEN del (X1) RB1 del (X1) NF1 del (X1)	<EM results> Ultrathin sections show a sheet of polygonal to spindle shaped neopplastic glial cells, of which cytoplasmic membrane is tightly apposed to each other. The nuclei are round or oval and show heterochromatic chromatin pattern. The intracytoplasmic and intercellular microrosettes with microvilli and single cilium are found. Adjacent cells are joined by long Zonula adherens (intermediate…	T-P lobe	29.2	12	p	p	ND	n	HGNET, BCOR	CNS high grade neuroepithelial tumor with BCOR alteration	0.62544	Likely match	CNS_BCOR_ITD	CNS tumour with BCOR internal tandem duplication	0.89485	Likely match	HGNET, BCOR	0.767473	Likely match	Unknown	0.962481	Low score in v11b4 Novel class in v12.5
146	SNU_MET_146	F	42	FT	Anaplastic ependymoma	GBM_MES_TYP	FGF3 NeoTAD	NA	Epithelial Membrane Antigen : Positive (dot like and ring like) Glial Fibrillary Acidic Protein : Diffuse positive NELL2 : Positive NF kappa B : Positive YAP : Positive L1CAM : Positive LAMA2 : Negative	Thalamus	35	10	n	p	ND	ND	CONTR, REACT	control tissue, reactive tumor microenvironment	0.09238	No match	GBM_MES_TYP	Glioblastoma, IDH-wildtype, mesenchymal subtype	0.39601	Likely match	CONTR, REACT	0.395336	No match (Control)	Unknown	0.983432	Low score in both v11b4, v12.5
147	SNU_MET_147	M	36	FT	Ependymoma	EPN_SPINE	CRIP1, DRD4 overexprssion	NA	NA	Spinal cord, C2-T1	ND	1	n	n	ND	ND	EPN, SPINE	ependymoma, spinal	0.99936	Match	EPN_SPINE	Spinal ependymoma	0.99999	Match	EPN, SPINE	0.993879	Match	EPN, SPINE	0.995239	Match
148	SNU_MET_148	M	32	FT	Ependymoma G2	SFT, G3	STAT6-NAB2 fusion	NA	NA	CPA	26.6	4	n	n	ND	ND	SFT HMPC	solitary fibrous tumor / hemangiopericytoma	0.44299	Likely match	MNG_BEN_3	Meningioma, subtype benign, subclass 3 (novel)	0.50031	No match	SFT HMPC	0.628548	Likely match	Unknown	0.999288	Low score in both v11b4, v12.5 Novel class in v12.5
149	SNU_MET_149	M	8	FT	Papillary ependymoma	EPN_PFA_1C	No pathogenic variants & No abnormality in RNA-seq	NA	Glial Fibrillary Acidic Protein : Positive L1CAM : Negative LAMA2 : Positive NELL2 : Negative NF kappa B : Focal positive in nuclei P16 : Focal positive (focal loss) YAP : Positive in nuclei Synaptophysin : Negative	4th ventricle	2	1	n	n	ND	ND	EPN, PF A	ependymoma, posterior fossa group A	0.96766	Match	EPN_PFA_1C	Posterior fossa group A (PFA) ependymoma, subclass 1c (novel)	0.94595	Match	EPN, PF A	0.929673	Match	EPN, PF A	0.968129	Match
150	SNU_MET_150	M	55	FT	Anaplastic ependymoma, RELA-fusion positive, WHO grade III	EPN_ST_ZFTA_RELA_A	ZFTA-RELA fusion	No pathogenic variants	ATRX : Positive (no mutation) Glial Fibrillary Acidic Protein : Positive Isocitrate Dehydrogenase 1 : Negative (no mutation) K27M : Negative (no mutation) Epithelial Membrane Antigen : Focal positive (dot-like)	Frontal lobe	20.2	9	p	p	n	n	EPN, RELA	ependymoma, RELA fusion	0.98988	Match	EPN_ST_ZFTA_RELA_A	Supratentorial ependymoma, ZFTA fusion-positive, subtype ZFTA-RELA fused, subclass A (novel)	0.99792	Match	EPN, RELA	0.922646	Match	EPN, RELA	0.97371	Match
151	SNU_MET_151	M	7Y11M11D	FT	Anaplastic ependymoma	EPN_PFA_2A	TET2 overexpression	NA	L1CAM : Negative LAMA2 : Positive NELL2 : Negative Glial Fibrillary Acidic Protein : Positive P16 : Negative	CPA	33.4	30	n	p	ND	ND	EPN, PF A	ependymoma, posterior fossa group A	0.99801	Match	EPN_PFA_2A	Posterior fossa group A (PFA) ependymoma, subclass 2a (novel)	0.99985	Match	EPN, PF A	0.987992	Match	EPN, PF A	0.991713	Match
152	SNU_MET_152	M	9	FT	Posterior fossa (PF)-ependymoma, Group A, WHO grade 3	EPN_PFA_1C	TET2 overexpression BCOR mut overexpression	NA	Glial Fibrillary Acidic Protein : Positive L1CAM : Negative NF kappa B : Negative in the nuclei P16 : Negative (loss) TMHH3(Lys27) : Negative (loss) YAP : Positive in the nuclei and cytoplasm EZHIP : Positive (overexpression) TMHH3(Lys27) : Negative (loss)		40.6	22	p	p	n	n	EPN, PF A	ependymoma, posterior fossa group A	0.99122	Match	EPN_PFA_1C	Posterior fossa group A (PFA) ependymoma, subclass 1c (novel)	0.99995	Match	EPN, PF A	0.967798	Match	EPN, PF A	0.979137	Match
153	SNU_MET_153	F	37	FT	AA, IDH-wildtype	HGG_B	No pathogenic variants & No abnormality in RNA-seq	NA	ATRX : Positive (no loss) C-MET : Negative Glial Fibrillary Acidic Protein : Focal positive Isocitrate Dehydrogenase 1 : Negative Olig2 : Focal positive P53 : Focal positive Telomerase reverse transcriptase : Positive (no loss) IDH-2 exon 4: No mutation Epidermal Growth Factor Receptor : Positive in some regions	Frontal lobe	8.5	1	n	n	n	ND	GBM, MID	glioblastoma, IDH wildtype, subclass midline	0.13051	Uncertain	HGG_B	Adult-type diffuse high grade glioma, IDH-wildtype, subtype B (novel)	0.99929	Match	GBM, MID	0.651921	Likely match	Unknown	0.999929	Low score in v11b4 Novel class in v12.5
154	SNU_MET_154	M	49	FT	Glioblastoma, IDHwt	pedHGG_RTK1B	CCNY-PARD3 fusion PDGFRA amplification	NA	ATRX : Negative (loss) BRAF(V600E) : Negative (no mutation) C-MET : Negative Glial Fibrillary Acidic Protein : Positive Isocitrate Dehydrogenase 1 : Negative (no mutation) K27M : Negative (no mutation) P16 : Focal positive (focal loss) P53 : Focal positive TMHH3(Lys27) : Positive (no mutation) Vimentin : Positive	Temporal lobe	81.81	47	p	p	n	n	GBM, MID	glioblastoma, IDH wildtype, subclass midline	0.80444	Likely match	pedHGG_RTK1B	Diffuse paediatric-type high grade glioma, RTK1 subtype, subclass B (novel)	0.49356	Likely match	GBM, MID	0.785657	Likely match	Unknown	0.98126	Low score in both v11b4, v12.5 Novel class in v12.5
155	SNU_MET_155	M	66	FFPE	Glioblastoma	Glioblastoma	No abnormality in RNA-seq	MACF1 (p.Ser2489fs | c.7465_7471delTCCCGAT) MSH6 (p.Ile1313fs | c.3936_3951delTATTCAAAAGGGACAT) SETD2 (p.Gln1324* | c.3970C>T) BRCA2 (p.Pro2767fs | c.8298_8299dupAC) Chr 14q del (X1) Chr 22q del (X1)	Isocitrate Dehydrogenase 1 : Negative TMHH3(Lys27) : Positive (no loss) Vimentin : Positive MSH-6 : Negative (loss) MSH-2 : No loss Olig2 : Positive Epithelial Membrane Antigen : Negative (focal positive in the cells around the pseudopalisading necrosis)	Precentral area	25.4	6	p	p	n	n	GBM, MES	glioblastoma, IDH wildtype, subclass mesenchymal	0.07136	No match	NET_PATZ1	Neuroepithelial tumour with PATZ1 fusion (novel)	0.16023	No match	LGG, GG	0.415997	No match	Unknown	0.999351	Low score in both v11b4, v12.5
156	SNU_MET_156	M	52	FFPE	HGG, R/O HGAP	HGAP		NF1 (p.Lys1423Glu | c.4267A>G)	SSTR-2 :Negative ATRX : Positive (no mutation) Isocitrate Dehydrogenase 1 : Negative (no mutation) TMHH3(Lys27) : Positive (no loss) Vimentin : Positive Glial Fibrillary Acidic Protein : Positive S-100 : Positive	Thalamus	49.8	41	n	n	n	n	ANA PA	anaplastic pilocytic astrocytoma	0.79584	Likely match	HGAP	High-grade astrocytoma with piloid features	0.86828	Likely match	ANA PA	0.698333	Likely match	ANA PA	0.728523	Likely match
157	SNU_MET_157	F	53	FFPE	Diffuse high grade glioma MYB-altered	HGG, MYB altered	MYB-PACRG fusion	MYB-PACRG fusion CDKN2A/2B del (X0)	ATRX : Positive (no mutation) Isocitrate Dehydrogenase 1 : Negative (no mutation) TMHH3(Lys27) : Positive (no mutation) Vimentin : Negative Olig2 : Positive SOX-10 : Focal positive c-Myb : Positive in the nuclei (negative in the endothelial cells and entrapped normal glial and neuronal cells) Synaptophysin : Focal positive NF (NeuroFilament) : Diffuse positive in numerous entrapped axons, thus in…	Tempolar insula lobe	30.8	43	n	n	p	n	GBM, MID	glioblastoma, IDH wildtype, subclass midline	0.2346	No match	GBM_RTK1	Glioblastoma, IDH-wildtype, RTK1 subtype	0.37216	Uncertain	O IDH	0.260467	No match	Unknown	0.998941	Low score in both v11b4, v12.5
158	SNU_MET_158	F	56	FFPE	GBM, IDH-wt vs HGAP	HGAP		PTEN (p.Ile50fs | c.150_153delTGAT) PTPN11 (p.Glu76Lys | c.226G>A) NF1 (p.Trp425* | c.1275G>A) CDKN2A/2B del (X0) Chr 6/10q/14q/22q del (X1)	ATRX : Positive (no mutation) Isocitrate Dehydrogenase 1 : Weak positive TMHH3(Lys27) : Positive (no loss) Vimentin : Positive K27M : Negative (Positive in the entrapped macrophages) MSH-2 : Retained expression MSH-6 : Retained expression	Temporal lobe	29	15	p	p	n	C228T	GBM, MES	glioblastoma, IDH wildtype, subclass mesenchymal	0.76513	Likely match	HGAP	High-grade astrocytoma with piloid features	0.98218	Match	GBM, MES	0.539854	Likely match	GBM, MES	0.649597	Likely match
159	SNU_MET_159	M	51	FFPE	GBM, IDH-wt vs HGAP	GBM_MES_TYP		PTPN11 (p.Phe285Cys | c.854T>G) CDKN2A/2B del (X0)	ATRX : Positive (no mutation) Isocitrate Dehydrogenase 1 : negative (no mutation) TMHH3(Lys27) : Focal positive (focal down-regulation) Vimentin : Positive (no loss)	BG, MB, T-O lobes	95.8	97	p	p	n	C228T	GBM, MES	glioblastoma, IDH wildtype, subclass mesenchymal	0.43637	Likely match	GBM_MES_TYP	Glioblastoma, IDH-wildtype, mesenchymal subtype	0.61251	Likely match	GBM, MES	0.622347	Likely match	GBM, MES	0.646115	Likely match
160	SNU_MET_160	M	11	FFPE	GG	CBLL GG		No pathogenic variants	ATRX : Positive (no mutation) Isocitrate Dehydrogenase 1 : Negative TMHH3(Lys27) : Positive (no loss) Vimentin : Positive BRAF(V600E) : Negative Neuronal Nuclei : Focal positive in neoplastic ganglion cells Synaptophysin : Weak positive in ganglion cells and strong positive in the background CD34 : Negative (Positive in the blood vessels) HuC/D: Positive in ganglion cells BRG1 : Positive (no loss)	CBLL tonsil	3	3	n	n	n	n	CONTR, CEBM	control tissue, cerebellar hemisphere	0.34322	No match	EPN_ST_ZFTA_RELA_A	Supratentorial ependymoma, ZFTA fusion-positive, subtype ZFTA-RELA fused, subclass A (novel)	0.08727	No match	CONTR, REACT	0.923701	No match (Control)	Unknown	0.998724	Low score in both v11b4, v12.5
161	SNU_MET_161	M	0	FFPE	Pineal anlage tumor, CNS WHO grade 4	Pineal anlage tumor		No pathogenic variants	Glial Fibrillary Acidic Protein : Focal positive Synaptophysin : Focal positive CD117(C-Kit) : Focal positive TMHH3(Lys27) : no loss Lin28A : Negative Nestin : Focal positive CD133 : Focal positive NF (NeuroFilament) : Focal positive MTAP : Focal positive Cytokeratin (Pan CK) : Negative SOX-10 : Negative Masson trichrome : Positive in the collagenous background	Pineal gland	67.2	30	n	n	ND	n	PLEX, PED B	plexus tumor, subclass pediatric B	0.52042	No match	MB_G34_III	Medulloblastoma, non-WNT/non-SHH, Group 3 subtype, subclass III	0.31502	No match	MB, G3	0.417116	No match	Unknown	0.984038	Low score in both v11b4, v12.5 Novel class in v12.5
162	SNU_MET_162	F	24	FFPE	Oligodendroliomaea, IDH-mutant and 1p/19q-codeleted, CNS WHO grade 3	O_IDH		IDH2 (p.Arg172Lys | c.515G>A) CIC (p.Phe1484del | c.4450_4452delTTC) 1p/19q codeletion	ATRX : Positive (no loss) Isocitrate Dehydrogenase 1 : Negative TMHH3(Lys27) : dot-like positive (down-regulation) Vimentin : Focal positive CD8 : Some positive T-cells mainly in perivascular area CD20 : many positive B-cells mainly in perivascular area PD-1 : Negative IBA-1 : Positive TMEM119 : Negative	Frontal lobe	10	14	n	n	p	C250T	O IDH	IDH glioma, subclass 1p/19q codeleted oligodendroglioma	0.99932	Match	O_IDH	Oligodendroglioma, IDH-mutant and 1p/19q-codeleted	0.99968	Match	O IDH	0.948576	Match	O IDH	0.994947	Match
163	SNU_MET_163	F	58	FFPE	Diffuse ped-type HGG H3-wt & IDH-wt	pedHGG_RTK1A		ARID1A (splicing | c.3715+2T>C) JAK1 (p.Lys860fs | c.2580delA) MSH6 (p.Phe1088fs | c.3261delC) SETD2 (p.Arg2109* | c.6325C>T) SETD2 (splicing | c.4715+1G>A) PDGFRA (p.Ile843del | c.2529_2531delCAT) TP53 (p.Arg306* | c.916C>T) TP53 (p.Gly245Ser | c.733G>A)	ATRX : Positive (no loss) Isocitrate Dehydrogenase 1 : Negative TMHH3(Lys27) : Positive Vimentin : Negative MLH-1 : Retained expression MSH-2 : Loss of expression MSH-6 : Loss of expression PMS-2 : Retained expression	Frontal lobe	70	30	p	p	n	n	GBM, MID	glioblastoma, IDH wildtype, subclass midline	0.35076	Uncertain	pedHGG_RTK1A	Diffuse paediatric-type high grade glioma, RTK1 subtype, subclass A (novel)	0.99849	Match	GBM, MID	0.970562	Match	Unknown	0.999993	Low score in v11b4 Novel class in v12.5
164	SNU_MET_164	F	65	FFPE	Rec GBM vs. 2ndary GBM (RT-induced)	GBM_MES_TYP		SETD2 (p.Asn951fs | c.2850dupT) EGFR (p.Pro596Leu | c.1787C>T) PTEN (p.Arg47Lys | c.140G>A)	ATRX : Positive (no loss) Glial Fibrillary Acidic Protein : Positive Isocitrate Dehydrogenase 1 : Negative (no mutation) K27M : Negative (no mutation) P16 : Very focal positive (no loss)	Temporal lobe	95.8	97	p	p	n	C228T	GBM, MES	glioblastoma, IDH wildtype, subclass mesenchymal	0.86526	Likely match	GBM_MES_TYP	Glioblastoma, IDH-wildtype, mesenchymal subtype	0.55399	Likely match	GBM, MES	0.936556	Match	Unknown	0.997814	Inexplicable
165	SNU_MET_165	F	31	FFPE	Pleomorphic xanthoastrocytoma	PXA		BRAF (p.Val600Glu | c.1799T>A) ATRX (splicing | c.4317+1G>A) Chr 10q/22q del (X1)	BRAF(V600E) : Positive RETI : Prominent reticulin deposition in focal area of the tumor ATRX : Negative (loss) MTAP : Positive (no loss) P16 : Negative (loss)	Thalamus, MB, Pons	6.6	6	n	n	n	n	PXA	(anaplastic) pleomorphic xanthoastrocytoma	0.9734	Match	PXA	Pleomorphic xanthoastrocytoma	0.99302	Match	PXA	0.963788	Match	PXA	0.971281	Match
166	SNU_MET_166	M	25	FFPE	Diffuse ped type HGG, H3-wt & IDH-wt	HGG_B		PDGFRA (p.Cys235Phe | c.704G>T) TSC2 (p.Arg718His | c.2153G>A) TP53 (p.Arg337Cys | c.1009C>T) TP53 (p.Pro151Arg | c.452C>G) PDGFRA (x12) / KIT (X12) / MYC (x14) / CDK4 (x12) amp	ATRX : Positive (no mutation) Isocitrate Dehydrogenase 1 : Negative TMHH3(Lys27) : Positive (no loss) Vimentin : Weak positive P53 : Overexpression (Positive in 100% of tumor cells) CD117(C-Kit) : Positive (Positive in tumor cell mambrane) C-MYC : Positive (in 47.4% of tumor cells) CDK4 : Positive (diffuse strong positive)	Frontal lobe	47.6	33	n	n	n	n	GBM, MID	glioblastoma, IDH wildtype, subclass midline	0.82367	Likely match	HGG_B	Adult-type diffuse high grade glioma, IDH-wildtype, subtype B (novel)	0.99999	Match	GBM, MID	0.735576	Likely match	Unknown	0.996973	Novel class in v12.5
167	SNU_MET_167	M	59	FFPE	Glioblastoma	GBM_RTK1		PTCH1 (p.Phe919fs | c.2754_2758delTTTCTinsG) TP53 (p.Leu206Met | c.616T>A) TP53 (p.Tyr205* | c.615T>A) PDGFRA (X6) / CDK4 (X8) amp	ATRX : Positive (no loss) Isocitrate Dehydrogenase 1 : Negative TMHH3(Lys27) : Positive (no loss) Vimentin : Positive P53 : Negative CDK4 : Positive in the tumor cell cytoplasm	Frontal lobe	34	21	p	n	p	n	GBM, MID	glioblastoma, IDH wildtype, subclass midline	0.09206	No match	GBM_RTK1	Glioblastoma, IDH-wildtype, RTK1 subtype	0.20755	Likely match	GBM, MID	0.235167	Likely match	GBM, MID	0.234891	Likely match
168	SNU_MET_168	M	78	FFPE	Diffuse ped type HGG, H3-wt & IDH-wt	pedHGG_RTK1B		SETD2 (p.Arg973fs | c.2917_2920delAGAA) PDGFRA (p.Lys385Met | c.1154A>T) CDKN2A (p.Asn71Lys | c.213C>G) TP53 (p.Arg175His | c.524G>A) PDGFRA (X5) / KIT (X5) amp PTEN del (X1) Chr 10q/14q/17p/19q del (X1)	ATRX : Positive (no loss) Isocitrate Dehydrogenase 1 : Negative TMHH3(Lys27) : Focal down regulation Vimentin : Positive	CBLL & Vermis	81.8	200	p	p,pseudopalisading	n	n	PLEX, PED B	plexus tumor, subclass pediatric B	0.20501	No match	pedHGG_RTK1B	Diffuse paediatric-type high grade glioma, RTK1 subtype, subclass B (novel)	0.4566	Likely match	GBM, MID	0.482799	Likely match	GBM, MID	0.482796	Likely match
169	SNU_MET_169	M	74	FFPE	Diffuse ped type HGG, H3-wt & IDH-wt	GBM_RTK1		PDGFRA (p.Tyr849Asn | c.2545T>A) BRCA2 (p.Arg2494* | c.7480C>T) TP53 (p.Thr125Lys | c.374C>A) PDGFRA amp (X13) CDKN2A/2B del (X0)	ATRX : Positive (no mutation) Isocitrate Dehydrogenase 1 : Negative (no mutation) TMHH3(Lys27) : Negative (loss) Vimentin : Positive (no loss)	Temporal lobe	87.6	70	p	p	p	n	GBM, MID	glioblastoma, IDH wildtype, subclass midline	0.92915	Match	GBM_RTK1	Glioblastoma, IDH-wildtype, RTK1 subtype	0.97464	Match	GBM, MID	0.747206	Likely match	GBM, MID	0.747205	Likely match
170	SNU_MET_170	M	11	FFPE	DNET vs PLNTY	DNET		No pathogenic variants	ATRX : Positive (no loss) Isocitrate Dehydrogenase 1 : Negative (no mutation) TMHH3(Lys27) : Positive (no loss) Neuronal Nuclei : Positive in the neurons SOX-10 : Positive in normal oligodendroglia (negative in the polymorphous cells) Synaptophysin : Positive in the tumor background Glial Fibrillary Acidic Protein : Positive in the tumor cells Olig2 : Positive in oligodendroglia-like tumor cells …	Frontal lobe	5.5	2	n	n	n	n	LGG, DNT	low grade glioma, dysembryoplastic neuroepithelial tumor	0.99798	Match	DNET	Dysembryoplastic neuroepithelial tumour	0.99865	Match	LGG, DNT	0.997378	Match	LGG, DNT	0.997378	Match
171	SNU_MET_171	M	2	FFPE	Chroid plexus carcinoma, G3	CPC_PED		TP53 (p.Gly245Ser | c.733G>A) Chr 2p/9p/10q gain MYCN (x6) / ALK (X7) amp	TMHH3(Lys27) : Positive (no loss) Cytokeratin (Pan CK) : Positive Epithelial Membrane Antigen : Negative P53 : Overexpression INI-1 : Positive BRG1 : Positive Lin28A : Negative Synaptophysin : Focal positive Neuronal Nuclei : Negative	Lt Cerebrum	72.7	4		p	n	n	PLEX, PED B	plexus tumor, subclass pediatric B	0.99988	Match	CPC_PED	Choroid plexus carcinoma, paediatric subtype (novel)	0.9996	Match	PLEX, PED B	0.998446	Match	PLEX, PED B	0.998446	Match
172	SNU_MET_172	F	16	FFPE		NET_PLAGL1_FUS		NA	NA	NA	NA	NA	NA	NA	NA	NA	GBM, MES	glioblastoma, IDH wildtype, subclass mesenchymal	0.13978	No match	NET_PLAGL1_FUS	Neuroepithelial tumour, PLAGL1-fused (novel)	0.78124	Likely match	LGG, GG	0.566887	No match	LGG, GG	0.566633	No match
173	SNU_MET_173	F	47	FFPE	Extraventricular neurocytoma, CNS WHO grade 2	RGNT		SETD2 (p.Asn1628Ser c.4883A>G) FGFR3-TACC3 fusion	ATRX : Positive (no loss) Isocitrate Dehydrogenase 1 : Negative TMHH3(Lys27) : Positive (no loss) Vimentin : Focal positive IN the cytoplasmic processes Synaptophysin : Weak positive Neuronal Nuclei : Negative MAP2 : Positive in the background neuropils NF (NeuroFilament) : Positive in axons S-100 : Positive in the tumor cells SOX-10 : Positive in the tumor cell nuclei	Thalamus	0.4	0	n	n	n	n	LGG, RGNT	low grade glioma, rosette forming glioneuronal tumor	0.99898	Match	RGNT	Rosette forming glioneuronal tumour	0.99469	Match	LGG, RGNT	0.996277	Match	LGG, RGNT	0.996277	Match
174	SNU_MET_174	F	4	FFPE	Atypical teratoid/rhabdoid tumor, CNS WHO grade 4	ATRT_TYR		SMARCB1 del (X1) Chr 22q del (X1)	TMHH3(Lys27) : Positive with focal weak positive Vimentin : Positive INI-1 : Loss BRG1 : No loss Cytokeratin (Pan CK) : Positive Epithelial Membrane Antigen : Focal positive	4th ventricle	78.4	29	n	p	ND	n	ATRT, TYR	atypical teratoid/rhabdoid tumor, subclass TYR	0.9819	Match	ATRT_TYR	Atypical teratoid/rhabdoid tumour, TYR-subtype	0.85827	Likely match	ATRT, TYR	0.962461	Match	ATRT, TYR	0.962425	Match
175	SNU_MET_175	F	64	FFPE	GBM vs HGAP	GBM_RTK2		PTPN11 (p.Ser502Leu | c.1505C>T) NF1 (splicing | c.654+1G>A) CDKN2A/2B del (X0) PTEN del (X1)	ATRX : Positive (no loss) Isocitrate Dehydrogenase 1 : Negative TMHH3(Lys27) : Positive (no loss) Vimentin : Positive	Temporal lobe	53.9	37	p	p	p	C228T	GBM, MES	glioblastoma, IDH wildtype, subclass mesenchymal	0.43392	Likely match	GBM_RTK2	Glioblastoma, IDH-wildtype, RTK2 subtype	0.43134	Likely match	GBM, MES	0.868421	Likely match	GBM, MES	0.868157	Likely match
176	SNU_MET_176	F	15	FFPE	Diffuse ped type HGG, H3-wt & IDH-wt	pedHGG_MYCN		TP53 (p.Arg337Ser | c.1009C>A) NF1 (p.Tyr2264fs | c.6789_6792delTTAC) chr 1,7 gain	ATRX : Positive (no loss) Isocitrate Dehydrogenase 1 : Negative TMHH3(Lys27) : Positive (no loss) Vimentin : Positive TRK : Focal positive Glial Fibrillary Acidic Protein : Positive in the tumor cells	F-T lobe	21	45	n	n	n	n	GBM, MYCN	glioblastoma, IDH wildtype, subclass MYCN	0.91911	Match	pedHGG_MYCN	Diffuse paediatric-type high grade glioma, MYCN subtype	0.9089	Match	GBM, MYCN	0.895626	Likely match	GBM, MYCN	0.895176	Match
177	SNU_MET_177	M	57	FFPE	GBM vs HGG	pedHGG_RTK1A		TP53 (p.Arg249Met | c.746G>T) ATRX (p.Ile85fs | c.253delA) CDKN2A/2B del (X0)	ATRX : Negative (mutation) BRAF(V600E) : Negative(no mutation) C-MET : Positive (+++) Glial Fibrillary Acidic Protein : Negative Isocitrate Dehydrogenase 1 : Negative(no mutation) K27M : Negative(no mutation) P16 : Negative (loss) P53 : Focal positive TMHH3(Lys27) : Positive(no mutation) Vimentin :Positive Synaptophysin :Negative TRK : Positive	Lt F-T leptomenigeal	96.89	48	p	p	p	n	PLEX, PED B	plexus tumor, subclass pediatric B	0.46489	No match	pedHGG_RTK1A	Diffuse paediatric-type high grade glioma, RTK1 subtype, subclass A (novel)	0.2685	Likely match	GBM, RTK III	0.488851	Likely match	GBM, RTK III	0.488805	Likely match
178	SNU_MET_178	M	19	FFPE	NF1 asso DPedHGG	CNS_BCOR_FUS		PTPN11 (p.Arg498Trp c.1492C>T) NF2 del (X1) EP300-BCOR fusion	ATRX : Positive (no mutation) Glial Fibrillary Acidic Protein : Positive Isocitrate Dehydrogenase 1 : Negative (no mutation) K27M : Negative (no mutation) Vimentin : Positive (diffuse strong) Neuronal Nuclei : Positive in neurons CD34 : Negative (Positive in blood vessel)	FP Convexity	21.2	2	n	p	n	n	HGNET, BCOR	CNS high grade neuroepithelial tumor with BCOR alteration	0.65477	Likely match	CNS_BCOR_FUS	CNS tumour with BCOR/BCORL1 fusion (novel)	0.99983	Match	HGNET, BCOR	0.816159	Likely match	HGNET, BCOR	0.816067	Likely match
179	SNU_MET_179	M	5	FFPE	GBM	pedHGG_A		TP53 (p.Met169_Thr170insGlnSerGlnHisMet | c.493_507dupCAGTCACAGCACATG) RB1 del (X1)	ATRX : Positive (no mutation) Glial Fibrillary Acidic Protein : Positive Isocitrate Dehydrogenase 1 : Negative (no mutation) K27M : Negative (no mutation) Beta-Catenin : Negative (positive in cytoplasm and membrane) DKK1 : Positive Filamin A : Positive GAB1 : Negative KCNA1 : Positive NPR3 : Negative P53 : Positive SFRP1 : Negative Synaptophysin : Positive TRK : Focal positive (50%)	CBLL	85	61	p	p	n	n	PLEX, PED B	plexus tumor, subclass pediatric B	0.14753	No match	pedHGG_A	Diffuse paediatric-type high grade glioma, H3 wildtype and IDH wild type, Subtype A (novel)	0.99989	Match	GBM, RTK III	0.389938	Likely match	GBM, RTK III	0.38992	Likely match
180	SNU_MET_180	M	36	FFPE	GBM	HGG_B		PDGFRA (p.Asn659Lys | c.1977C>A) TERT (C228T | c.-124C>T) PIK3R1 (p.Leu581Ser | c.1742T>C) EZH2 (p.Val626Met | c.1876G>A) CDKN2A (p.Arg58fs | c.172delC) NOTCH1 (p.Cys359Ser | c.1075T>A) TP53 (p.Arg282Trp | c.844C>T) TP53 (p.Arg273Cys | c.817C>T)	ATRX : Positive (no mutation) Glial Fibrillary Acidic Protein : Positive Isocitrate Dehydrogenase 1 : Negatvie (no mutation) K27M : Negative (no mutation)	F-P-T lobe	10.8	6	n	n	n	C228T	GBM, MID	glioblastoma, IDH wildtype, subclass midline	0.18827	No match	HGG_B	Adult-type diffuse high grade glioma, IDH-wildtype, subtype B (novel)	0.99999	Match	GBM, MID	0.762136	Likely match	GBM, MID	0.762126	Likely match
181	SNU_MET_181	M	12	FFPE	Diffuse ped-type HGG, H3-wt & IDH-wt	pedHGG_A		TP53 (p.Y220C c.659A>G)	ATRX : Positive (no mutation) Isocitrate Dehydrogenase 1 : Negative (no mutation) TMHH3(Lys27) : Weak positive (down-regulation) Vimentin : Positive (no loss) CD34 : Negative in the tumor cells (Positive in the fine blood vessels)	Frontal lobe	90.2	32	n	p, pseudopalisading	n	n	PLEX, PED B	plexus tumor, subclass pediatric B	0.15979	No match	pedHGG_A	Diffuse paediatric-type high grade glioma, H3 wildtype and IDH wild type, Subtype A (novel)	0.37234	Likely match	GBM, MYCN	0.677392	Uncertain	GBM, MYCN	0.676871	Uncertain
182	SNU_MET_182	M	32	FFPE	GBM	pedHGG_RTK2B		MLH1 (p.His264Asn | c.790C>A) PTEN (p.Arg508* | c.1522C>T) NF1 (p.Leu1880* | c.5639T>A) BRCA1 (p.Leu52Phe | c.154C>T)	ATRX : Positive (no loss) BRAF(V600E) : Negative (no mutation) C-MET : Focal positive Glial Fibrillary Acidic Protein : Positive Isocitrate Dehydrogenase 1 : Negative (no mutation) K27M : Negative (no mutation) P16 : Positive P53 : Focal positive TMHH3(Lys27) : Positive (no mutation) Vimentin : Positive	Frontal lobe	72.6	83	p	p, f	n	n	PLEX, PED B	plexus tumor, subclass pediatric B	0.31569	No match	pedHGG_RTK2B	Diffuse paediatric-type high grade glioma, RTK2 subtype, subclass B (novel)	0.7338	Likely match	GBM, RTK III	0.359852	Likely match	GBM, RTK III	0.359353	Likely match
183	SNU_MET_183	M	64	FFPE	HGG, IDH-wt with NTRK fusion, grade 4	HGAP		CDKN2A del (X0) CDKN2B del (X1) SPECC1L-NTRK2 fusion	ATRX : Positive (no mutation) Isocitrate Dehydrogenase 1 : Negative (no mutation) TMHH3(Lys27) : Positive (no loss) Vimentin : Positive Glial Fibrillary Acidic Protein : Focal positive Olig2 : Positive	Cerebellar tonsil	35.8	45	p	p	n	n	PLEX, PED B	plexus tumor, subclass pediatric B	0.12402	No match	HGAP	High-grade astrocytoma with piloid features	0.56401	Likely match	ANA PA	0.822006	Likely match	ANA PA	0.821823	Likely match
184	SNU_MET_184	M	55	FFPE	AA, IDH-wildtype, WHO 3	HGG_F		NF1 (p.Lys1444Glu | c.4330A>G) Chr14 del (X1)	ATRX : Positive (no mutation) Glial Fibrillary Acidic Protein : Positive Isocitrate Dehydrogenase 1 : Negative (no mutation) K27M : Negative (no mutation) P16 : Positive (no loss) MAP2 : Positive Olig2 : Positive Neuronal Nuclei : Focal positive CD34 : Positive in vessels NF (NeuroFilament) : Positive in axons Synaptophysin : Weak positive	F-T lobe	8.4	4	n	n	n	n	PLEX, PED B	plexus tumor, subclass pediatric B	0.19068	No match	HGG_F	Adult-type diffuse high grade glioma, IDH-wildtype, subtype F (novel)	0.42933	Likely match	GBM, MID	0.498516	Likely match	GBM, MID	0.498356	Likely match
185	SNU_MET_185	M	1	FFPE	Extravetricular neurocytoma, WHO grade 2	GG		FGFR3-TACC3 fusion	ATRX : Positive (no mutation) Glial Fibrillary Acidic Protein : Positive Isocitrate Dehydrogenase 1 : Negative (no mutation) K27M : Negative (no mutation) P16 : Negative (loss) Bcl-2 : Positive in small cell aggregates, suggestive of ependymal nest Synaptophysin : Weak positive in tumor Neuronal Nuclei : Positive in scattered entrapped neurons Olig2 : Positive in tumor cells MAP2 : Focal positive…	Hippocampus	3	9	n	n	n	n	LGG, GG	low grade glioma, ganglioglioma	0.50943	Likely match	GG	Ganglioglioma	0.87856	Likely match	LGG, GG	0.861604	Likely match	LGG, GG	0.861456	Likely match
186	SNU_MET_186	M	14	FFPE	DLGG MAPK-pathway altered vs. DNET	PA_CORT		BRAF (p.Val600Glu | c.1799T>A)	ATRX : Positive (no mutation) Glial Fibrillary Acidic Protein : Positive Isocitrate Dehydrogenase 1 : Negative (no mutation) P16 : Focal positive (no loss) Epithelial Membrane Antigen : Negative c-Myb : Negative	L Cingulate	1.6	0	n	n	n	n	LGG, PA/GG ST	low grade glioma, subclass hemispheric pilocytic astrocytoma and ganglioglioma	0.43128	Likely match	PA_CORT	Pilocytic astrocytoma, hemsipheric	0.19904	Likely match	LGG, PA/GG ST	0.780004	Likely match	LGG, PA/GG ST	0.77972	Likely match
187	SNU_MET_187	F	45	FFPE	HGG, BRAF V600E	PLNTY		BRAF (p.Val600Glu | c.1799T>A)	ATRX : Positive (no mutation) Isocitrate Dehydrogenase 1 : Negative TMHH3(Lys27) : Positive (no loss) Vimentin : Positive CD34 : Positive BRAF(V600E) : Positive Synaptophysin : Positive Neuronal Nuclei : Negative in the tumor cells (Positive in the entrapped neurons)	Frontal lobe	40	30	p	n	n	n	LGG, GG	low grade glioma, ganglioglioma	0.92973	Match	PLNTY	Polymorphous low-grade neuroepithelial tumour of the young	0.70158	Likely match	LGG, GG	0.980492	Match	LGG, GG	0.980477	Match
188	SNU_MET_188	M	11	FFPE	Pil A	PA_INF		No pathogenic variants	ATRX : Positive (no mutation) Glial Fibrillary Acidic Protein : Positive Isocitrate Dehydrogenase 1 : Negative (no mutation) K27M : Negative (no mutation) P16 : Positive (no loss)	Thalamus, MB	5.4	1	p	fp	n	n	LGG, PA PF	low grade glioma, subclass posterior fossa pilocytic astrocytoma	0.49584	Likely match	PA_INF	Pilocytic astrocytoma, infratentorial	0.97881	Match	LGG, PA PF	0.841005	Likely match	LGG, PA PF	0.840935	Likely match
189	SNU_MET_189	M	67	FFPE	Diffuse low-grade glioma, CNS WHO grade 1	PA_INF	LHFPL3::BRAF	LHFPL3-BRAF fusion	ATRX : Positive (no mutation) Isocitrate Dehydrogenase 1 : Negative (no mutation) TMHH3(Lys27) : Positive (no loss) Vimentin : Focal positive in the background SOX-10 : Positive BRAF(V600E) : Negative	CBLL	0.8	1	n	n	p	n	LGG, PA PF	low grade glioma, subclass posterior fossa pilocytic astrocytoma	0.42481	Likely match	PA_INF	Pilocytic astrocytoma, infratentorial	0.49217	Likely match	LGG, RGNT	0.436194	No match	LGG, RGNT	0.436166	No match
190	SNU_MET_190	F	8	FFPE	MB G4 non-WNT/non-SHH	MB_G34_VII		No pathogenic variants	Beta-Catenin : Positive in membranes; Negative in nuclei DKK1 : Negative Filamin A : Negative GAB1 : Negative INI-1 : Positive (no loss) KCNA1 : Negative NPR3 : Negative P53 : Focal positive (wildtype-pattern) SFRP1 : Negative Synaptophysin : Positive	Midline posterior fossa	85.4	28	p	p	n	n	MB, G4	medulloblastoma, subclass group 4	0.74143	Likely match	MB_G34_VII	Medulloblastoma, non-WNT/non-SHH, Group 4 subtype, subclass VII	0.98623	Match	MB, G4	0.728068	Likely match	MB, G4	0.728067	Likely match
191	SNU_MET_191	F	0	FFPE	Infant-type hemispheric glioma, ALK-altered, CNS WHO grade 4	IHG		SOX5-ALK fusion	EZHIP : Negative L1CAM : Negative NF kappa B : Negative in the nuclei P16 : Negative (loss with scattered positve reactive cells and endothelial cells) TMHH3(Lys27) : Positive, no loss YAP1 : Negative in the nuclei Olig2 : Negative (A few positive cells) ATRX : Positive (no mutation) EMA : Negative K27M : Negative (no mutation)	Lateral ventricle septum	29.6	47	n	n	n	n	IHG	infantile hemispheric glioma	0.77874	Likely match	IHG	Infant-type hemispheric glioma	0.9593	Match	IHG	0.998789	Match	IHG	0.998787	Match
192	SNU_MET_192	M	70	FFPE	Spinal-ependymoma, CNS WHO grade 2	EPN_SPINE		NA	ATRX : Positive (no loss) Isocitrate Dehydrogenase 1 : Negative TMHH3(Lys27) : Positive (no loss) Vimentin : Positive Glial Fibrillary Acidic Protein : Positive Olig2 : Negative Synaptophysin : Negative RETI : Intercellular and perivascular reticulin fiber deposit	Spinal cord, C4-7	4.6	1	n	n	n	ND	EPN, SPINE	ependymoma, spinal	0.96494	Match	EPN_SPINE	Spinal ependymoma	0.99669	Match	EPN, SPINE	0.982616	Match	EPN, SPINE	0.98258	Match
193	SNU_MET_193	M	5	FFPE	Pineoblastoma, CNS WHO grade 4, residual	PB_GRP1B		NA	ATRX : Positive (no mutation) TMHH3(Lys27) : Positive (no loss) Vimentin : Negative BRG1 : Positive (No loss) INI-1 : Positive (No loss) Epithelial Membrane Antigen : Negative	Pineal gland	99.6	119	n	n	n	n	MB, G3	medulloblastoma, subclass group 3	0.44094	No match	PB_GRP1B	Pineoblastoma, subtype miRNA processing altered 1, subclass B (novel)	0.99851	Match	PIN T, PB B	0.605549	Likely match	PIN T, PB B	0.605538	Likely match

## Sheet: Supplementary Table 3
Supplementary Table 3. Cases re-classified as "Match (n=47)" or "Likely match (n=38)" in the DKFZ classifier v12.5 from the v11b4.
		Basic info			Diagnosis		Sequencing results		Histopathological examinations								v11b4				v12.5
No	Sample Name	Sex	Age	Type	Initial	Final	Multi omic study (WGS, WTS)	CNS tumor-targeted NGS	IHC	Site	Ki-67	Mito	MVP	Necrosis	MGMTp	TERTp	Subclass	Name	Score	Decision	Subclass	Name	Score	Decision
9	SNU_MET_9	F	25	FFPE	PA, WHO grade 1	PA_MID	No structural abnormality in RNA-seq	SETD2 (p.Ala1382fs, c.4143_4144dupAG) NF1 (p.Arg1534*, c.4600C>T) NF1 (splicing | c.5609+1G>A)	ATRX : Positive (no mutation) Glial Fibrillary Acidic Protein : Positive Isocitrate Dehydrogenase 1 : Negative (no mutation) K27M : Negative P16 : Positive (no loss) BRAF(V600E) : Negative TMHH3(Lys27) : Positive	Hypothalamus	4	2	n	n	p	n	LGG, PA MID	low grade glioma, subclass midline pilocytic astrocytoma	0.88011	Likely match	PA_MID	Pilocytic astrocytoma, midline	0.9654	Match
11	SNU_MET_11	F	28	FFPE	GBM vs HGAP	HGAP		NF1 (p.Gln1188* | c.3562C>T) NF1 (p.Gln1395fs | c.4183delC) ATRX-PPFIBP2 fusion	BRAF(V600E) : Negative ATRX : Negative (mutation) C-MET : Negative Glial Fibrillary Acidic Protein : Positive Isocitrate Dehydrogenase 1 : Negative (no mutation) K27M : Negative (no mutation) P16 : Focal positive P53 : Focal positive Vimentin : Positive Tau (phospho): Negative CD44: Diffuse positive	CBLL	9.64	4	p	p,pseudopallisading	p	n	ANA PA	anaplastic pilocytic astrocytoma	0.40913	Likely match	HGAP	High-grade astrocytoma with piloid features	0.9834	Match
12	SNU_MET_12	F	30	FT	PGNT, WHO grade I	EVNCYT	CLIP2-MET fusion FGFR1, TRRAP, CDK6 mutation	NA	Glial fibrillary acidic protein: Positive PTEN: Positive Synaptophysin: Positive Isocitrate dehydrogenase 1: Negative Olig 2: Focal positive C-MET: Positive CD34: Negative Nestin: Positive Neu-N: Focal positive	Parietal lobe	NA	0	n	n	n	NA	DLGNT	diffuse leptomeningeal glioneuronal tumor	0.16852	No match	EVNCYT	Extraventricular neurocytoma	0.99855	Match
23	SNU_MET_23	F	68	FFPE	Glioblastoma	GBM_RTK1		GOPC-ROS1 Fusion	ATRX : Positive (no mutation) Glial Fibrillary Acidic Protein : Positive Isocitrate Dehydrogenase 1 : Negative (no mutation) K27M : Negative (no mutation) TMEM119 : Positive in entrapped microglia	Insula and Frontal lobe	59.4	26	p	p	n	C228T	GBM, RTK I	glioblastoma, IDH wildtype, subclass RTK I	0.79965	Likely match	GBM_RTK1	Glioblastoma, IDH-wildtype, RTK1 subtype	0.99474	Match
26	SNU_MET_26	F	3	FT	Ganglioglioma, WHO grade 1	NET_PLAGL1_FUS	EWSR1-PLAGL1 fusion	EWSR1-TTC28 fusion	ATRX : Positive (no mutation) Glial Fibrillary Acidic Protein : Positive Isocitrate Dehydrogenase 1 : Negative (no mutation) K27M : Negative (no mutation) P16 : Focally negative (Focally loss) Neuronal Nuclei : Positive in neoplastic neurons Synaptophysin : Diffuse positive NF (NeuroFilament) : Positive in axons CD34 : Negative Lin28A : Negative m-TOR(phospo) : Positive in neoplastic neurons BRAF…	Frontal cortical area, left	2.6	1	n	n	n	n	SUBEPN, SPINE	subependymoma, spinal	0.0627	No match	NET_PLAGL1_FUS	Neuroepithelial tumour, PLAGL1-fused (novel)	0.9939	Match
27	SNU_MET_27	F	24	FT	Papillary glioneuronal tumor	EVNCYT	FGFR1-TACC1 fusion	NA	Isocitrate Dehydrogenase 1 : Negative (no mutation) CD34 : Negative Olig2 : Focal positive	Insula	0.7	1	p	n	n	n	LGG, DNT	low grade glioma, dysembryoplastic neuroepithelial tumor	0.43906	No match	EVNCYT	Extraventricular neurocytoma	0.99999	Match
28	SNU_MET_28	F	7	FT	CNS primitive neuroectodermal tumor (PNET)	NET_PATZ1	EWSR1-PATZ1 fusion	NA	Epidermal Growth Factor Receptor : Focal positive (+/3) Epithelial Membrane Antigen : Negative Glial Fibrillary Acidic Protein : Focal positive Synaptophysin : Negative Neuronal Nuclei : Negative Olig2 : Focal positive Isocitrate Dehydrogenase 1 : Negative P53 : Positive Nestin : Focal positive INI-1 : Positive (No loss) Masson's trichrome: Some perivascular hyalinization ATRX : Positive (no loss)	Temporal lobe	16.98	3	n	n	n	ND	MB, SHH CHL AD	medulloblastoma, subclass SHH A (children and adult)	0.09156	No match	NET_PATZ1	Neuroepithelial tumour with PATZ1 fusion (novel)	0.99233	Match
30	SNU_MET_30	F	8	FFPE	Pilocytic astrocytoma with anaplastic feature	PA_CORT		FGFR1 (p.Lys687Glu | c.2059A>G)	ATRX : Positive (no mutation) BRAF(V600E) : Negative Glial Fibrillary Acidic Protein : Positive Isocitrate Dehydrogenase 1 : Negative (no mutation) K27M : Negative (no mutation) P16 : Positive (no loss)	Suprasellar area	49.8	10	n	n	ND	n	LGG, PA	Pilocytic astrocytoma	0.72071	Likely match	PA_CORT	Pilocytic astrocytoma, hemsipheric	0.99019	Match
35	SNU_MET_35	M	57	FFPE	High grade astrocytoma with piloid feature, WHO grade 3	HGAP		NF1 (p.Tyr2285fs | c.6852_6855delTTAC) PTPN11 (p.Tyr63Cys | c.188A>G) USP8 gain (X6) Chr 19 del (X1)	ATRX : Positive (no mutation) Glial Fibrillary Acidic Protein : Positive Isocitrate Dehydrogenase 1 : Negative (no mutation) K27M : Negative (no mutation) P16 : A few cell positive (Focal loss) P-mTOR: Positive in tumor cells	Thalamus and Frontal lobe	6.6	1	p	n	n	n	ANA PA	anaplastic pilocytic astrocytoma	0.55091	Likely match	HGAP	High-grade astrocytoma with piloid features	0.9938	Match
39	SNU_MET_39	M	82	FT	Glioblastoma	GBM_RTK1		SETD2 (p.Glu423* | c.1267G>T) RB1 (p.Gly100fs | c.299delG) TP53 (p.Gln136Glu | c.406C>G) PDGFR amp (X17)/KIT amp (X16) PTEN/RB1/TP53 del (X1) Chr19 del (X1)	ATRX : Positive (no mutatioin) Glial Fibrillary Acidic Protein : Positive Isocitrate Dehydrogenase 1 : Negative (no mutatioin) K27M : Negative (no mutatioin) P16 : Positive (no loss)	F-P lobe	49.2	52	p	p	p	n	GBM, MID	glioblastoma, IDH wildtype, subclass midline	0.52504	Likely match	GBM_RTK1	Glioblastoma, IDH-wildtype, RTK1 subtype	0.98332	Match
52	SNU_MET_52	F	41	FT	Glioblastoma	pedHGG_RTK1A		CTNNB1 (p.His24Arg | c.71A>G) SETD2 (p.Ser1238fs | c.3712delT) PIK3CA (p.Arg88Gln | c.263G>A) PDGFRA (p.Ser1042Leu | c.3125C>T) FGFR1 (p.Val427Ile | c.1279G>A) SMARCA2 (p.Arg194* | c.580C>T) RET (p.Val303Met | c.907G>A) KRAS (p.Lys185fs | c.555delA) KRAS (p.Glu175fs | c.523dupG) TP53 (p.Arg273Cys | c.817C>T) TP53 (p.Ala189Val | c.566C>T) TP53 (p.Arg175His | c.524G>A) CIC (p.Pro788fs | c.2363delC)…	ATRX : Positive (no mutation) Glial Fibrillary Acidic Protein : Positive Isocitrate Dehydrogenase 1 : Negative K27M : Negative (no mutation) Beta-catenin: positive in cytoplasm P53: Overexpression MSH-2: Loss of expression MSH-6: Heterogeneous loss of expression MLH1 : No loss PMS2 : No loss	Parietal lobe	79.55	40	p	p	n	n	PLEX, PED B	plexus tumor, subclass pediatric B	0.15672	No match	pedHGG_RTK1A	Diffuse paediatric-type high grade glioma, RTK1 subtype, subclass A (novel)	0.99863	Match
56	SNU_MET_56	F	2	FFPE	Pineoblastoma	PB_FOXR2		NA	Synaptophysin : Positive NF (NeuroFilament) : Negative CD117(C-Kit) : Negative Placental Alkaline Phosphatase : Negative Glial Fibrillary Acidic Protein : Negative CD45(LCA) : Negative C-MYC : Positive (heterogeneous, 60%) INI-1 : Positive	Pineal gland	84.2	141	n	p	n	n	PIN T, PB B	pineoblastoma group B	0.45848	Likely match	PB_FOXR2	Pineoblastoma, MYC/FOXR2-activated	0.96985	Match
57	SNU_MET_57	F	74	FFPE	AA, IDH-wildtype, WHO grade 3	HGG_F		TP53 (p.Pro80fs | c.239delC) Chr 11, 14 del (X1)	ATRX : Positive (no mutation) Glial Fibrillary Acidic Protein : Positive Isocitrate Dehydrogenase 1 : Negative (no mutation) K27M : Negative (no mutation) P16 : Positive (no loss) MAP2 : No dysmorphic neuron Synaptophysin : Positive in the tumor and gray matter Neuronal Nuclei : Positive in neurons P53 : Negative (loss of expression) EZHIP : Negative	F-T lobe	15.8	6	n	n	p	n	GBM, MID	Glioblastoma, IDH wildtype, subclass midline	0.43999	No match	HGG_F	Adult-type diffuse high grade glioma, IDH-wildtype, subtype F (novel)	0.9438	Match
59	SNU_MET_59	M	68	FFPE	Glioblastoma	pedHGG_RTK1A		MACF1 (p.Asp2930Ala | c.8789A>C, p.Arg5233* | c.15697C>T) SETD2 (p.Arg2109* | c.6325C>T) EZH2 (p.Ala255Thr | c.763G>A) CDKN2A p.Gly111fs | c.332delG, p.Ala102fs | c.304delG FGFR2 (p.Arg664Trp | c.1990C>T) ARID2 (p.Arg285Trp | c.853C>T) TP53 (p.Arg175His | c.524G>A) SMARCB1 (p.Arg377Cys | c.1129C>T)	Synaptophysin : Positive in background Olig2 : Positive ATRX : Positive (no mutation) Glial Fibrillary Acidic Protein : Positive Isocitrate Dehydrogenase 1 : Negative (no mutation) K27M : Negative P16 : Positive INI-1 : Positive (no loss)	Frontal lobe	92.6	70	p	p	n	n	PLEX, PED B	plexus tumor, subclass pediatric B	0.39524	No match	pedHGG_RTK1A	Diffuse paediatric-type high grade glioma, RTK1 subtype, subclass A (novel)	0.99953	Match
61	SNU_MET_61	M	51	FFPE	Glioblastoma	HGG_E		SETD2 (p.Trp1460* | c.4380G>A) PDZD2 (p.Arg139Trp | c.415C>T) CDKN2A/2B Del (X0)	ATRX : Positive (no mutation) Glial Fibrillary Acidic Protein : Focal positive Isocitrate Dehydrogenase 1 : Negative (no mutation) K27M : Negative (no mutation)	Frontal lobe	64.2	42	p	p	n	n	PLEX, PED B	plexus tumor, subclass pediatric B	0.31998	No match	HGG_E	Adult-type diffuse high grade glioma, IDH-wildtype, subtype E (novel)	0.99993	Match
64	SNU_MET_64	M	66	FFPE	Glioblastoma	pedHGG_RTK1A		TP53 (p.Arg273Cys, c.817C>T, p.Pro152Leu, c.455C>T), EGFR, PIK3CA, PDGFRA, FGFG2, BRACA2, NF1, CIC, SETD2, KDM6A	ATRX : Positive (No loss) Glial Fibrillary Acidic Protein : Positive Isocitrate Dehydrogenase 1 : Negative (No mutation) K27M : Negative	Frontal lobe	51.14	50	p	n	n	n	PLEX, PED B	plexus tumor, subclass pediatric B	0.21396	No match	pedHGG_RTK1A	Diffuse paediatric-type high grade glioma, RTK1 subtype, subclass A (novel)	0.99092	Match
65	SNU_MET_65	F	48	FFPE	Anaplastic ganglioglioma	HGNET_NOS6		TP53 (p.Ser241Tyr | c.722C>A, p.Ser241Thr | c.721T>A)	ATRX : Positive (no mutation) C-MET : Weak positive Glial Fibrillary Acidic Protein : Positive Isocitrate Dehydrogenase 1 : Negative (no mutation) K27M : Negative (no mutation) P16 : Positive P53 : Focal positive Vimentin : Positive BRAF(V600E) : Negative CD34 : Focal positive MAP2 : Focal positive Phospho-NF : Focal positive Synaptophysin : Positive Neuronal Nuclei : Positive in neurons	F-T lobe	33.51	6	n	n	n	ND	PLEX, PED B	plexus tumor, subclass pediatric B	0.20382	No match	HGNET_NOS6	High grade neuroepithelial tumor, not otherwise specified, subtype F	0.98293	Match
66	SNU_MET_66	F	51	FT	Glioblastoma	pedHGG_RTK1A		SETD2 (p.Asn2071fs | c.6212_6216delATAAA) PTEN (p.42Glu_43Glyfs | c.127_128delG) RB1 (p.Trp681* | c.2042G>A) TP53 (p.Val216Met | c.646G>A) NF1 (p.Arg1362* | c.4084C>T)	ATRX : Positive (no loss) Glial Fibrillary Acidic Protein : Positive Isocitrate Dehydrogenase 1 : Negative (no mutation) K27M : Negative (no mutation)	Frontal lobe, precentral gyral area	57.71	72	p	p	p	C250T	PLEX, PED B	Methylation class plexus tumor, subclass pediatric B	0.21395	No match	pedHGG_RTK1A	MC Diffuse paediatric-type high grade glioma, RTK1 subtype, subclass A (novel)	0.99092	Match
68	SNU_MET_68	F	3	FFPE	Medulloblastoma, histologically classic and desmoplastic/nodular, genetically favor non-WNT/non-SHH, WHO grade 4	MB_Subtype_VII	ERICH1(SNV;novel) BTAF1(SNV;novel) PDXDC1(SNV;novel)	No pathogenic variants	ALK(5A4) IHC : Negative Beta-Catenin : Positive in the rare nuclei DKK1 : Negative Filamin A : Negative GAB1 : Negative INI-1 : Positive (no loss) KCNA1 : Positive NPR3 : Negative P53 : Negative SFRP1 : Negative Synaptophysin : Positive (diffuse) RETI : Focally reticulin deposit with adesmoplastic nodules Summary) Consistent with focally desmoplastic medulloblastoma, but cannot rule out phenomeno…	CBLL	79.8	ND	n	n	n	n	MB, G4	medulloblastoma, subclass group 4	0.86531	Likely match	MB_G34_VII	Medulloblastoma, non-WNT/non-SHH, Group 4 subtype, subclass VII	0.99979	Match
69	SNU_MET_69	M	69	FFPE	Glioblastoma	HGNET_NOS5		MSH2 (p.Tyr405* | c.1215C>A) & Multiple mutations	ATRX : Positive (no mutation) Glial Fibrillary Acidic Protein : Positive Isocitrate Dehydrogenase 1 : Negative (no mutation) K27M : Negative (no mutation) P16 : Positive (no loss)	Occipital lobe	88.8	25	p	p	p	n	PLEX, PED B	plexus tumor, subclass pediatric B	0.32611	No match	HGNET_NOS5	High grade neuroepithelial tumor, not otherwise specified, subtype E	0.99999	Match
72	SNU_MET_72	M	41	FFPE	Anaplastic ependymoma G3	EPN_PFB_1		NA	EZHIP: Negative (no overexpression) TMHH3: Positive (no loss)	4th ventricle	8.8	18	n	p	ND	ND	PLEX, PED B	plexus tumor, subclass pediatric B	0.53519	Likely match	EPN_PFB_1	Posterior fossa group B (PFB) ependymoma, subclass 1 (novel)	0.98239	Match
74	SNU_MET_74	M	18	FFPE	Ependymoma G2	EPN_PFB_4		NA	TMHH3(Lys27) : Negative (loss) TTF-1 : Negative L1CAM: Negative EZHIP: Negative (no overexpression)	Lateral ventricle	4.8	1	n	p,f	ND	ND	PLEX, PED B	plexus tumor, subclass pediatric B	0.45909	No match	EPN_PFB_4	Posterior fossa group B (PFB) ependymoma, subclass 4 (novel)	0.97852	Match
78	SNU_MET_78	M	9m	FFPE	Infant-type hemispheric glioma, MET fusion-positive	DIG	FUCA1(SNV;novel)	VIM-MET fusion	ATRX : Positive (no mutation) Glial Fibrillary Acidic Protein : Positive Isocitrate Dehydrogenase 1 : Negative (no mutation) K27M : Negative (no mutation) P16 : Positive (no loss) Neuron Specific Enolase : Positive Synaptophysin : Negative Olig2 : Negative TTF-1 : Negative CD99 : Negative L1CAM : Negative Neuronal Nuclei : Negative Nestin : Focal positive TMHH3(Lys27) : Positive in the nuclei	P-O lobe	1.2	0	n	n	n	n	GBM, MES	glioblastoma, IDH wildtype, subclass mesenchymal	0.28043	No match	DIG	Desmoplastic infantile astrocytoma/ganglioglioma	0.99743	Match
79	SNU_MET_79	F	15	FFPE	Atypical teratoid rhabdoid tumor and pleomorphic xanthoastrocytoma, WHO grade 4	GBM_MES_NOS		RAI14-BRAF fusion	P16 : Negative (loss) in tumor (Focal positive in reactive microglial cells) Glial Fibrillary Acidic Protein : Positive in PXA area and negative in AT/RT area Vimentin : Positive in both PXA and AT/RT BRAF(V600E) : Focal positive INI-1 : Focal negative (focal loss) ATRX : Positive (no mutation) in both PXA and AT/RT Isocitrate Dehydrogenase 1 : Negative (no mutation) in both PXA and AT/RT RETI : …	Parietal lobe	82.7	2	n	p	n	n	PXA	(anaplastic) pleomorphic xanthoastrocytoma	0.18247	Uncertain	GBM_MES_NOS	Glioblatsoma, mesenchymal subtype, subclass B	0.9935	Match
80	SNU_MET_80	M	18	FFPE	Low grade glial or glioneuronal tumor	DNET		FGFR1 (p.Lys687Glu | c.2059A>G) FGFR1 (p.Asp683Gly | c.2048A>G)	Synaptophysin : Focal positive Neuronal Nuclei : Focal positive CD34 : Negative BRAF(V600E) : Negative Olig2 : Positive NF (NeuroFilament) : Focal positive ATRX : Positive (no mutation) Glial Fibrillary Acidic Protein : Positive Isocitrate Dehydrogenase 1 : Negative (no mutation) P16 : Focal positive	P-O lobe	5	1	p	n	n	n	LGG, DNT	low grade glioma, dysembryoplastic neuroepithelial tumor	0.80611	Likely match	DNET	Dysembryoplastic neuroepithelial tumor	0.91409	Match
84	SNU_MET_84	F	73	FFPE	HGAP G3	HGNET_NOS2		ATRX (p.Glu1365* c.4093G>T) TP53 (p.Arg248Gln c.743G>A) PIK3CA (p.His1047Arg c.3140A>G) CDKN2A (p.Gly55Asp, c.164G>A) Chr 14 monosomy	ATRX : Negative (mutation) Glial Fibrillary Acidic Protein : Positive Isocitrate Dehydrogenase 1 : Negative (no mutation) K27M : Negative (no mutation) P16 : Positive (no loss) EZHIP : Negative TMHH3(Lys27) : Positive (no loss) Vimentin : Positive	CBLL & Pons	30.8	26	n	n	ND	n	GBM, RTK I	Glioblastoma, IDH wildtype, subclass RTK I	0.81529	Likely match	HGNET_NOS2	High grade neuroepithelial tumor, not otherwise specified, subtype B	0.99999	Match
85	SNU_MET_85	F	22	FFPE	DNT with FGFR3-TACC3 fusion-positive	DNET		FGFR3-TACC3 fusion	ATRX : Positive (no mutation) Glial Fibrillary Acidic Protein : Positive Isocitrate Dehydrogenase 1 : Negative (no mutation) K27M : Negative (no mutation) P16 : Positive (no loss) Calretinin : Positive in inhibitory neurons and dendritic spine Glial Fibrillary Acidic Protein : Positive in reactive astrocytes MAP2 : Positive in axons m-TOR(phospo) : Focal positive in tumor cells (positive in a few…	Temporal lobe	0.4	0	n	n	n	n	LGG, DNT	low grade glioma, Dysembryoplastic neuroepithelial tumor	0.88494	Likely match	DNET	MC Dysembryoplastic neuroepithelial tumour	0.96324	Match
95	SNU_MET_95	F	27	FFPE	Anaplastic astrocytoma, IDH-wildtype, WHO grade III	pedHGG_RTK1A		SETD2 (p.Ser2382fs | c.7143delC) SETD2 (p.Gly1563fs | c.4688delG) TP53 (p.Arg248Gln | c.743G>A) TP53 (p.Arg181His | c.542G>A) SMARCA4 (p.Arg967His | c.2900G>A) SMARCA4 (p.Arg1157Gln | c.3470G>A) ATRX (p.Arg1302fs | c.3904delA) ATRX (p.Ile1049fs | c.3145dupA) PDGFRA amp (X12) KIT amp (X11)	ATRX : Negative (mutation) Glial Fibrillary Acidic Protein : Focal positive Isocitrate Dehydrogenase 1 : Negative (no mutation) K27M : Negative (no mutation) Olig2 : Positive in tumor cells Vimentin : Positive Synaptophysin : Positive	T-P lobe	28.6	52	n	n	n	n	GBM, MID	glioblastoma, IDH wildtype, subclass midline	0.142	No match	pedHGG_RTK1A	Diffuse paediatric-type high grade glioma, RTK1 subtype, subclass A (novel)	0.99304	Match
110	SNU_MET_110	M	11	FT	Germinoma	GCT_GERM_KIT	RAC3(SNV;known_driver) KIT(CNA_amp;double_minute;3D_TE;313.27fold;known_driver) ZDBF2(SNV;novel) SP7(SNV;novel)	NA	CD117(C-Kit) : Positive Placental Alkaline Phosphatase : Positive	Pineal gland	NA	NA	NA	NA	NA	NA	PLEX, PED B	plexus tumor, subclass pediatric B	0.42819	No match	GCT_GERM_KIT	Germinoma, subtype KIT mutant (novel)	0.99881	Match
117	SNU_MET_117	M	0	FT	Immature teratoma, Norris grade 2	GCT_TERA	JUND(SNV;known_driver) PHIP(SNV;novel)	NA	CD117(C-Kit) : Focal positive (Negative in primitive neuroepithelial tubule )	3rd and Lateral ventricle	48.4	n	n	n	ND	ND	PLEX, PED B	plexus tumor, subclass pediatric B	0.11827	No match	GCT_TERA	Teratoma (novel)	0.99983	Match
118	SNU_MET_118	M	42	FT	LGG	EPN_SPINE	BTBD9(SNV;novel) SCAF1(SNV;novel) MED14(SNV;novel) GAGE2A(3D_NeoTAD;8.29fold;novel) GAGE10(3D_NeoTAD;6.36fold;novel) GAGE12E(3D_NeoTAD;8.29fold;novel) UPK3B(3D_SE;4.86fold;novel)	Chr 19 del (X1)	ATRX : Positive (no loss) Glial Fibrillary Acidic Protein : Positive Isocitrate Dehydrogenase 1 : Negative (no mutation) K27M : Negative (no mutation) P16 : Negative (loss) TMHH3(Lys27) : Positive (no loss) EZHIP : Negative (no overexpression) Epithelial Membrane Antigen : Negative (no dot or ring) CD99 : Positive in the tumor cell membrane, but no dot-like positivity	Spinal cord, C2-4	1.6	1	n	n	n	n	EPN, SPINE	ependymoma, spinal	0.67233	Likely match	EPN_SPINE	Spinal ependymoma	0.9415	Match
122	SNU_MET_122	M	27	FFPE	PLNTY vs.LGG MAPK pathway-altered	GG		BRAF (p.Val600Glu | c.1799T>A)	ATRX : Negative (loss) Glial Fibrillary Acidic Protein : Positive Isocitrate Dehydrogenase 1 : Negative (no mutation) K27M : Negative (no mutation) P16 : Focal positive Vimentin : Positive BRAF(V600E) : Positive CD34 : Positive Synaptophysin: Negative Neu-N: Negative	Parietal lobe	0.6	1	n	n	n	n	LGG, GG	low grade glioma, ganglioglioma	0.76779	Likely match	GG	Ganglioglioma	0.95055	Match
124	SNU_MET_124	F	83	FFPE	High grade glioma, IDH-wildtype, CNS WHO grade 4	CNS_BCOR_FUS		CREBBP (p.Ala222fs | c.663_684delAGCTGGAATGCCGTACCCTACT) BCOR (p.Arg566fs | c.1696delC) CREBBP-BCORL1 fusion	ATRX : Positive (no mutation) Isocitrate Dehydrogenase 1 : Negative (no mutation) TMHH3(Lys27) : Positive (no mutation) Vimentin : Positive Epithelial Membrane Antigen : Negative Synaptophysin : Negative L1CAM : Focal positive NF kappa B : Negative in nuclei Neuronal Nuclei : Negative P16 : Focal positive Glial Fibrillary Acidic Protein : Negative K27M : Negative (no mutation) CD34 : Negative in …	P-O lobe	37.6	33	p	p	n	n	HGNET, BCOR	CNS high grade neuroepithelial tumor with BCOR alteration	0.54713	Likely match	CNS_BCOR_FUS	CNS tumour with BCOR/BCORL1 fusion (novel)	0.92428	Match
125	SNU_MET_125	M	22	FFPE	Favor High-grade astrocytoma with piloid feature, WHO grade 3	PA_CORT		FGFR1 (p.Asn577Lys | c.1731C>A) NF1 (p.Arg1968* | c.5902C>T)	ATRX : Positive (no mutation) Glial Fibrillary Acidic Protein : Positive Isocitrate Dehydrogenase 1 : Negative (no mutation) K27M : Negative (no mutation) P16 : Focal positive (no loss) Olig2 : Focal postive S-100 : Positive SOX10 : Focal positive	Frontal lobe	24.6	23	p	p	n	n	LGG, PA/GG ST	low grade glioma, subclass hemispheric pilocytic astrocytoma and ganglioglioma	0.60016	Likely match	PA_CORT	Pilocytic astrocytoma, hemsipheric	0.9648	Match
127	SNU_MET_127	M	30	FFPE	ETMR-like infantile cerebellar embryonal tumors, DICER1-mutant, CNS WHO grade 4	ETMR_Atyp		KMT2C (p.Cys394Tyr | c.1181G>A) DICER1 (splicing | c.5365-2A>G) DICER1 (p.Asp1709Glu | c.5127T>A)	Synaptophysin : Focal positive Glial Fibrillary Acidic Protein : Negative Ki-67 : Positive in 43.6% Olig2 : Focal positive S-100 : Focal positive in the cartilage and small cells Beta-Catenin : Positive in the nuclei K27M : Negative GFAP: negative Beta catenin: focal positive in the nuclei Vimentin : Positive SOX-10 : Negative INI-1 : Positive (no loss) BRG1 : Positive (no loss) Lin28A : Positive…	CBLL	52.4	55	ND	p	ND	n	ETMR	embryonal tumor with multilayered rosettes	0.06845	Uncertain	ETMR_Atyp	Embryonal tumour with multilayered rosettes, non-C19MC-altered (novel)	0.99993	Match
136	SNU_MET_136	M	39	FFPE	O2	O_IDH		MSH6 (p.Ala36Val | c.107C>T) IDH1 (p.Arg132His | c.395G>A) PIK3CA (p.Asp939Gly | c.2816A>G) MSH3 (p.Ala54_Ala60delinsPro | c.160_178delGCTGCAGCGGCCGCAGCGGinsC) TP53 (p.Gly262Asp | c.785G>A) CIC (splicing | c.3861+2T>G) 1p/19 codeletion	ATRX : Positive (no loss) Glial Fibrillary Acidic Protein : Positive Isocitrate Dehydrogenase 1 : Positive (mutation) K27M : Negative (no mutation)	Frontal lobe	2.6	1	n	n	p	C228T	O IDH	IDH glioma, subclass 1p/19q codeleted oligodendroglioma	0.25435	Uncertain	O_IDH	Oligodendroglioma, IDH-mutant and 1p/19q-codeleted	0.92135	Match
153	SNU_MET_153	F	37	FT	AA, IDH-wildtype	HGG_B	No pathogenic variants & No abnormality in RNA-seq	NA	ATRX : Positive (no loss) C-MET : Negative Glial Fibrillary Acidic Protein : Focal positive Isocitrate Dehydrogenase 1 : Negative Olig2 : Focal positive P53 : Focal positive Telomerase reverse transcriptase : Positive (no loss) IDH-2 exon 4: No mutation Epidermal Growth Factor Receptor : Positive in some regions	Frontal lobe	8.5	1	n	n	n	ND	GBM, MID	glioblastoma, IDH wildtype, subclass midline	0.13051	Uncertain	HGG_B	Adult-type diffuse high grade glioma, IDH-wildtype, subtype B (novel)	0.99929	Match
158	SNU_MET_158	F	56	FFPE	GBM, IDH-wt vs HGAP	HGAP		PTEN (p.Ile50fs | c.150_153delTGAT) PTPN11 (p.Glu76Lys | c.226G>A) NF1 (p.Trp425* | c.1275G>A) CDKN2A/2B del (X0) Chr 6/10q/14q/22q del (X1)	ATRX : Positive (no mutation) Isocitrate Dehydrogenase 1 : Weak positive TMHH3(Lys27) : Positive (no loss) Vimentin : Positive K27M : Negative (Positive in the entrapped macrophages) MSH-2 : Retained expression MSH-6 : Retained expression	Temporal lobe	29	15	p	p	n	C228T	GBM, MES	glioblastoma, IDH wildtype, subclass mesenchymal	0.76513	Likely match	HGAP	High-grade astrocytoma with piloid features	0.98218	Match
163	SNU_MET_163	F	58	FFPE	Diffuse ped-type HGG H3-wt & IDH-wt	pedHGG_RTK1A		ARID1A (splicing | c.3715+2T>C) JAK1 (p.Lys860fs | c.2580delA) MSH6 (p.Phe1088fs | c.3261delC) SETD2 (p.Arg2109* | c.6325C>T) SETD2 (splicing | c.4715+1G>A) PDGFRA (p.Ile843del | c.2529_2531delCAT) TP53 (p.Arg306* | c.916C>T) TP53 (p.Gly245Ser | c.733G>A)	ATRX : Positive (no loss) Isocitrate Dehydrogenase 1 : Negative TMHH3(Lys27) : Positive Vimentin : Negative MLH-1 : Retained expression MSH-2 : Loss of expression MSH-6 : Loss of expression PMS-2 : Retained expression	Frontal lobe	70	30	p	p	n	n	GBM, MID	glioblastoma, IDH wildtype, subclass midline	0.35076	Uncertain	pedHGG_RTK1A	Diffuse paediatric-type high grade glioma, RTK1 subtype, subclass A (novel)	0.99849	Match
166	SNU_MET_166	M	25	FFPE	Diffuse ped type HGG, H3-wt & IDH-wt	HGG_B		PDGFRA (p.Cys235Phe | c.704G>T) TSC2 (p.Arg718His | c.2153G>A) TP53 (p.Arg337Cys | c.1009C>T) TP53 (p.Pro151Arg | c.452C>G) PDGFRA (x12) / KIT (X12) / MYC (x14) / CDK4 (x12) amp	ATRX : Positive (no mutation) Isocitrate Dehydrogenase 1 : Negative TMHH3(Lys27) : Positive (no loss) Vimentin : Weak positive P53 : Overexpression (Positive in 100% of tumor cells) CD117(C-Kit) : Positive (Positive in tumor cell mambrane) C-MYC : Positive (in 47.4% of tumor cells) CDK4 : Positive (diffuse strong positive)	Frontal lobe	47.6	33	n	n	n	n	GBM, MID	glioblastoma, IDH wildtype, subclass midline	0.82367	Likely match	HGG_B	Adult-type diffuse high grade glioma, IDH-wildtype, subtype B (novel)	0.99999	Match
178	SNU_MET_178	M	19	FFPE	NF1 asso DPedHGG	CNS_BCOR_FUS		PTPN11 (p.Arg498Trp c.1492C>T) NF2 del (X1) EP300-BCOR fusion	ATRX : Positive (no mutation) Glial Fibrillary Acidic Protein : Positive Isocitrate Dehydrogenase 1 : Negative (no mutation) K27M : Negative (no mutation) Vimentin : Positive (diffuse strong) Neuronal Nuclei : Positive in neurons CD34 : Negative (Positive in blood vessel)	FP Convexity	21.2	2	n	p	n	n	HGNET, BCOR	CNS high grade neuroepithelial tumor with BCOR alteration	0.65477	Likely match	CNS_BCOR_FUS	CNS tumour with BCOR/BCORL1 fusion (novel)	0.99983	Match
179	SNU_MET_179	M	5	FFPE	GBM	pedHGG_A		TP53 (p.Met169_Thr170insGlnSerGlnHisMet | c.493_507dupCAGTCACAGCACATG) RB1 del (X1)	ATRX : Positive (no mutation) Glial Fibrillary Acidic Protein : Positive Isocitrate Dehydrogenase 1 : Negative (no mutation) K27M : Negative (no mutation) Beta-Catenin : Negative (positive in cytoplasm and membrane) DKK1 : Positive Filamin A : Positive GAB1 : Negative KCNA1 : Positive NPR3 : Negative P53 : Positive SFRP1 : Negative Synaptophysin : Positive TRK : Focal positive (50%)	CBLL	85	61	p	p	n	n	PLEX, PED B	plexus tumor, subclass pediatric B	0.14753	No match	pedHGG_A	Diffuse paediatric-type high grade glioma, H3 wildtype and IDH wild type, Subtype A (novel)	0.99989	Match
180	SNU_MET_180	M	36	FFPE	GBM	HGG_B		PDGFRA (p.Asn659Lys | c.1977C>A) TERT (C228T | c.-124C>T) PIK3R1 (p.Leu581Ser | c.1742T>C) EZH2 (p.Val626Met | c.1876G>A) CDKN2A (p.Arg58fs | c.172delC) NOTCH1 (p.Cys359Ser | c.1075T>A) TP53 (p.Arg282Trp | c.844C>T) TP53 (p.Arg273Cys | c.817C>T)	ATRX : Positive (no mutation) Glial Fibrillary Acidic Protein : Positive Isocitrate Dehydrogenase 1 : Negatvie (no mutation) K27M : Negative (no mutation)	F-P-T lobe	10.8	6	n	n	n	C228T	GBM, MID	glioblastoma, IDH wildtype, subclass midline	0.18827	No match	HGG_B	Adult-type diffuse high grade glioma, IDH-wildtype, subtype B (novel)	0.99999	Match
188	SNU_MET_188	M	11	FFPE	Pil A	PA_INF		No pathogenic variants	ATRX : Positive (no mutation) Glial Fibrillary Acidic Protein : Positive Isocitrate Dehydrogenase 1 : Negative (no mutation) K27M : Negative (no mutation) P16 : Positive (no loss)	Thalamus, MB	5.4	1	p	fp	n	n	LGG, PA PF	low grade glioma, subclass posterior fossa pilocytic astrocytoma	0.49584	Likely match	PA_INF	Pilocytic astrocytoma, infratentorial	0.97881	Match
190	SNU_MET_190	F	8	FFPE	MB G4 non-WNT/non-SHH	MB_G34_VII		No pathogenic variants	Beta-Catenin : Positive in membranes; Negative in nuclei DKK1 : Negative Filamin A : Negative GAB1 : Negative INI-1 : Positive (no loss) KCNA1 : Negative NPR3 : Negative P53 : Focal positive (wildtype-pattern) SFRP1 : Negative Synaptophysin : Positive	Midline posterior fossa	85.4	28	p	p	n	n	MB, G4	medulloblastoma, subclass group 4	0.74143	Likely match	MB_G34_VII	Medulloblastoma, non-WNT/non-SHH, Group 4 subtype, subclass VII	0.98623	Match
191	SNU_MET_191	F	0	FFPE	Infant-type hemispheric glioma, ALK-altered, CNS WHO grade 4	IHG		SOX5-ALK fusion	EZHIP : Negative L1CAM : Negative NF kappa B : Negative in the nuclei P16 : Negative (loss with scattered positve reactive cells and endothelial cells) TMHH3(Lys27) : Positive, no loss YAP1 : Negative in the nuclei Olig2 : Negative (A few positive cells) ATRX : Positive (no mutation) EMA : Negative K27M : Negative (no mutation)	Lateral ventricle septum	29.6	47	n	n	n	n	IHG	infantile hemispheric glioma	0.77874	Likely match	IHG	Infant-type hemispheric glioma	0.9593	Match
193	SNU_MET_193	M	5	FFPE	Pineoblastoma, CNS WHO grade 4, residual	PB_GRP1B		NA	ATRX : Positive (no mutation) TMHH3(Lys27) : Positive (no loss) Vimentin : Negative BRG1 : Positive (No loss) INI-1 : Positive (No loss) Epithelial Membrane Antigen : Negative	Pineal gland	99.6	119	n	n	n	n	MB, G3	medulloblastoma, subclass group 3	0.44094	No match	PB_GRP1B	Pineoblastoma, subtype miRNA processing altered 1, subclass B (novel)	0.99851	Match
2	SNU_MET_2	F	71	FT	Meningioma, G1	MNG_INT_A		NA	Reticulum: Positive in perivascular area	Frontal convexity, left	20.95	1	NA	n	ND	ND	MNG	Meningioma	0.99825	Match	MNG_INT_A	Meningioma, subtype intermediate, subclass A (novel)	0.67811	Likely match
4	SNU_MET_4	F	71	FFPE	GBM or HGAP	GBM_RTK1		TP53 (p.Ser106fs | c.316_320delAGCTA ) ATRX (p.Val2189Phe | c.6565G>T)	ATRX : Negative (mutation) Glial Fibrillary Acidic Protein : Positive Isocitrate Dehydrogenase 1 : Negative (no mutation) K27M : Negative (no mutation) Synaptophysin : Positive CD45(LCA) : Focal positive BRAF(V600E) : Negative MAP2 : Focal positive NF (NeuroFilament) : Focal positive Chromogranin A : Negative CD34 : Negative	CBLL	16.6	16	n	n	p	n	GBM, RTK I ANA PA	glioblastoma, IDH wildtype, subclass RTK I	0.40896	No match	GBM_RTK1	Glioblastoma, IDH-wildtype, RTK1 subtype	0.80229	Likely match
7	SNU_MET_7	F	60	FFPE	PA, WHO grade 1	PA_INF	KIAA1549::BRAF	KIAA1549-BRAF fusion	ATRX : Positive (no mutation) Glial Fibrillary Acidic Protein : Positive Isocitrate Dehydrogenase 1 : Negative (no mutation) K27M : Negative (no mutation) P16 : Positive (no loss)	CBLL	3	<1	n	n	n	n	LGG, GG	low grade glioma, ganglioglioma	0.29599	No match	PA_INF	Pilocytic astrocytoma, infratentorial	0.23915	Likely match
20	SNU_MET_20	F	42	FFPE	Glioblastoma	pedHGG_RTK1C		PDGFRA (p.Pro343Ser | c.1027C>T) NOTCH1 (p.Gly192Arg | c.574G>A) PDGFRA/KIT amp (X14) CDKN2A/2B del (X0) PTEN del (X1)	ATRX : Positive (no mutation) Glial Fibrillary Acidic Protein : Positive (no mutation) Isocitrate Dehydrogenase 1 : Negative (no mutation) K27M : Negative (no mutation) RETI : Positive in vascular structure Vimentin : Positive Olig2 : Positive	P-O lobe	35.7	21	p	p	p	n	GBM, MID	glioblastoma, IDH wildtype, subclass midline	0.99844	Match	pedHGG_RTK1C	Diffuse paediatric-type high grade glioma, RTK1 subtype, subclass C (novel)	0.5197	Likely match
32	SNU_MET_32	F	53	FFPE	HGAP	pedHGG_RTK1A		NF1 (p.Phe1247fs | c.3739_3742delTTTG) TP53 (p.Arg280*, c.838A>T) CDKN2A/B del (X0)	ATRX : Positive (no mutation) Glial Fibrillary Acidic Protein : Positive Isocitrate Dehydrogenase 1 : Negative (no mutation) K27M : Negative (no mutation) P16 : Negative (loss) Synaptophysin : Negative	F-P lobe	33	26	n	n	n	n	GBM, MID	glioblastoma, IDH wildtype, subclass midline	0.11462	No match	pedHGG_RTK1A	Diffuse paediatric-type high grade glioma, RTK1 subtype, subclass A (novel)	0.2875	Likely match
34	SNU_MET_34	F	10	FFPE	Pilocytic astrocytoma	PLNTY		BRAF gain by FISH	BRAF(V600E) : Negative P16 : Positive (no loss) Epithelial Membrane Antigen : Focal positive Olig2 : Positive CD34 : Focal positive ATRX : Negative (mutation) Synaptophysin : Focal positive	3rd ventricle	11.07	<1	p(usuail for pilocytic astrocytoma)	p, c/w radiation induced, extensive	ND	ND	PLEX, PED B	plexus tumor, subclass pediatric B	0.1884	No match	PLNTY	Polymorphous low-grade neuroepithelial tumour of the young	0.1835	Likely match
36	SNU_MET_36	M	57	FFPE	GBM	GBM_RTK1		ATRX (p.Ser1173* c.3518C>G) FGFR1(p.Asn577Lys c.1731C>A) PDGFRA/KIT (X16) amp STAT6 (X6) GLI1 (X6) CDK4 (X7) MDM2 (X19) amp CDKN2A del (X0)	ATRX : Negative (mutation) Glial Fibrillary Acidic Protein : Positive Isocitrate Dehydrogenase 1 : Negative (no mutation) K27M : Negative (no mutation) P16 : A few cell positive CD8 : A few positive cells	Posterior insula	61.8	50	n	n	n	n	GBM, MID	glioblastoma, IDH wildtype, subclass midline	0.34946	No match	GBM_RTK1 pedHGG_RTK1C	Glioblastoma, IDH-wildtype, RTK1 subtype	0.3807	Likely match
48	SNU_MET_48	F	68	FT	Glioblastoma, IDH-wildtype	GBM_RTK1		SETD2 (p.Glu750fs | c.2250_2263delACCTCTGGTGTCAC) TP53 (p.Arg267Trp | c.799C>T) CIC (p.Ser2106Phe | c.6317C>T) MET-CAPZA2 Fusion	ATRX : Positive (no mutation) Glial Fibrillary Acidic Protein : Positive Isocitrate Dehydrogenase 1 : Negative (no mutation) K27M : Negative (no mutation)	Frontal lobe	45.8	15	p	p	p	n	GBM, MID	glioblastoma, IDH wildtype, subclass midline	0.12505	Uncertain	GBM_RTK1	Glioblastoma, IDH-wildtype, RTK1 subtype	0.40131	Likely match
50	SNU_MET_50	F	63	FT	DA, IDH-wildtype	GBM_MES_TYP		SETD2 (p.Asn1396fs | c.4187delA) EGFR amp (X7) NF2 del (X1)	ATRX : Positive (no mutation) Glial Fibrillary Acidic Protein : Positive Isocitrate Dehydrogenase 1 : Negative (no mutation) K27M : Negative (no mutation) Neuronal Nuclei : Focal positive in cortical and white matter neurons BRAF(V600E) : Negative p-m-TOR : Positive in tumor cells CD34 : Focal positive Vimentin : Positive S-100 : Positive Epidermal Growth Factor Receptor : Positive P16 : Mostly n…	Parietal lobe	4.8	0	n	n	p	C228T	CONTR, HEMI	control tissue, hemispheric cortex	0.51591	No match (Control)	GBM_MES_TYP	Glioblastoma, IDH-wildtype, mesenchymal subtype	0.3813	Likely match
51	SNU_MET_51	F	36	FT	Radiation-induced glioblastoma, IDH-wildtype	pedHGG_RTK1A		ARID1A (p.Gln288fs c.863_864delAG) SETD2 (p.Thr209fs c.625_635delACAGAGCCAGTinsC) FGFR1 (p.Asn577Lys c.1731C>A) TP53 (p.Gly245Ala c.734G>C) BRCA1 (p.Leu52Phe c.154C>T) PDGFRA amp (X6) PDGFRB amp (X7)	Synaptophysin : Positive Lin28A : Negative ATRX : Positive (no loss) Glial Fibrillary Acidic Protein : Positive Isocitrate Dehydrogenase 1 : Negative (no mutation) K27M : Negative (no mutation) INI-1 : Positive (no loss)	Temporal lobe	29.2	47	p	p	n	n	PLEX, PED B	plexus tumor, subclass pediatric B	0.1612	No match	pedHGG_RTK1A	Diffuse paediatric-type high grade glioma, RTK1 subtype, subclass A (novel)	0.58105	Likely match
73	SNU_MET_73	F	27	FFPE	Anaplastic ependymoma G3	EPN_PFB_2		NA	EZHIP: Negative (no overexpression) TMHH3: Negative (Loss)		12.4	20	n	p	ND	ND	PLEX, PED B	plexus tumor, subclass pediatric B	0.23074	No match	EPN_PFB_2	Posterior fossa group B (PFB) ependymoma, subclass 2 (novel)	0.88484	Likely match
76	SNU_MET_76	M	21	FFPE	Ependymoma G2	EPN_PFB_2		No pathogenic variants	Glial Fibrillary Acidic Protein : Positive L1CAM : Negative LAMA2 : Negative NELL2 : Weak positive P16 : Negative TMHH3(Lys27) : Positive	4th ventricle	24.8	6	n	n	n	n	EPN, PF B	ependymoma, posterior fossa group B	0.99739	Match	PFB-2	Posterior fossa ependymoma, subtype B, subclass 2	0.83655	Likely match
77	SNU_MET_77	F	61	FFPE	AA IDH-wildtype	HGNET_NOS		TP53 (p.Pro278Leu, c.833C>T) MYCN amp (X12)	ATRX : Positive (no mutation) BRAF(V600E) : Negative Glial Fibrillary Acidic Protein : Positive Isocitrate Dehydrogenase 1 : Negative (no mutation) K27M : Negative (no mutation) P16: strong positve (overexpression) P53 : Focal positive TMHH3(Lys27) : Positive (no mutation) Vimentin : Positive	Frontal lobe	17.2	8	n	n	p	n	PLEX, PED B	plexus tumor, subclass pediatric B	0.34756	No match	HGNET_NOS6	High grade neuroepithelial tumor, not otherwise specified, subtype F	0.72044	Likely match
87	SNU_MET_87	M	13	FFPE	Pediatric type high grade glioma, MYB-QKI fusion-positive, WHO grade 4, recurrent	pedHGG_RTK1A		TP53 (p.Arg273Cys, c.817C>T) MYB-QKI fusion	ATRX : Positive (no mutation) Glial Fibrillary Acidic Protein : Positive Isocitrate Dehydrogenase 1 : Negative (no mutation) K27M : Negative (no mutation) P16 : Strong positive (Overexpression) L1CAM : Negative CD34 : Negative in tumor cells (Positive in vessels) c-Myb : Positive (diffuse strong) EMA : negative CD99 : negative TMHH3 (Lys27) : positive (no loss) EZHIP : negative (no mutation)	Frontal lobe	69.4	54	p	p	n	n	GBM, MID	glioblastoma, IDH wildtype, subclass midline	0.98699	Match	pedHGG_RTK1A	MC Diffuse paediatric-type high grade glioma, RTK1 subtype, subclass A (novel)	0.35735	Likely match
93	SNU_MET_93	M	50	FFPE	Glioblastoma	pedHGG_RTK1A		NRAS (p.Gln61Lys | c.181C>A) SETD2 (p.Arg1496* | c.4486C>T) TP53 (p.Arg248Gln | c.743G>A)	ATRX : Positive (No loss) Glial Fibrillary Acidic Protein : Positive Isocitrate Dehydrogenase 1 : Negative K27M : Negative P16 : Focal positive L1CAM : Positive in the tumor cells Olig2 : Positive Epithelial Membrane Antigen : Negative (nonspecific background staining) L1CAM : Positive GLUT-1 : Positive	Frontal lobe	37	2	n	n	n	C228T	GBM, MID	glioblastoma, IDH wildtype, subclass midline	0.49977	Uncertain	pedHGG_RTK1A	Diffuse paediatric-type high grade glioma, RTK1 subtype, subclass A (novel)	0.61451	Likely match
98	SNU_MET_98	M	46	FFPE	extraventricular neurocytoma, WHO grade II	DNET	FGFR1 TKDD	No pathogenic variants	ATRX : Positive (no mutation) Glial Fibrillary Acidic Protein : Positive Isocitrate Dehydrogenase 1 : Negative (no mutation) K27M : Negative (no mutation) MAP2 : Positive CD34 : Negative A-internexin : Weak positive in the background BRAF(V600E) : Negative Neuronal Nuclei : Negative Synaptophysin : Positive, diffuse strong m-TOR(phospo) : very focal positive	Frontal lobe	0.8	<1	n	n	n	n	LGG, DNT	low grade glioma, dysembryoplastic neuroepithelial tumor	0.34732	Uncertain	DNET	Dysembryoplastic neuroepithelial tumor	0.81931	Likely match
100	SNU_MET_100	M	3	FFPE	GG	GG	FGFR2-INA fusion	FGFR2-INA fusion	CD34 : Negative Synaptophysin : Positive BRAF(V600E) : Negative Glial Fibrillary Acidic Protein : Positive ATRX : Positive (no mutation) Alpha-internexin : Focal positive Neuronal Nuclei : Positive in neuron NF (NeuroFilament) : Positive	Frontal lobe	0.2	<1	n	n	n	n	CONTR, HEMI	control tissue, hemispheric cortex	0.13493	No match	GG	Ganglioglioma	0.45187	Likely match
101	SNU_MET_101	M	20	FFPE	GG	PLNTY		BRAF (p.Val600Glu | c.1799T>A) TP53 (p.Ala189Val | c.566C>T)	ATRX : Positive (no loss) Glial Fibrillary Acidic Protein : Positive Isocitrate Dehydrogenase 1 : Negative (no mutation) K27M : Negative (no mutation) CD34 : Positive BRAF(V600E) : Positive in dysplastic ganglion cells	Temporal lobe	1.6	2	n	n	n	n	PXA	(anaplastic) pleomorphic xanthoastrocytoma	0.40531	Uncertain	PLNTY	Pleomorphic low-grade neuroepithelial tumor of the young	0.88198	Likely match
102	SNU_MET_102	F	6	FFPE	Ganglioglioma, BRAF V600E-mutant, WHO grade 1	GG		BRAF (p.Val600Glu | c.1799T>A)	ATRX : Positive (no loss) Glial Fibrillary Acidic Protein : Positive Isocitrate Dehydrogenase 1 : Negative K27M : Negative P16 : Focal positive (no loss) BRAF(V600E) : Positive in ganglion cells and the background neuropil Synaptophysin : Positive Phospho-NF : Positive in some ganglion cells and axons CD34 : Positive in vascular endothelial cells	4th ventricle & CBLL	0.6	0	n	n	n	n	LGG, PA PF	low grade glioma, subclass posterior fossa pilocytic astrocytoma	0.54731	Uncertain	GG	Ganglioglioma	0.13201	Likely match
108	SNU_MET_108	M	6	FT	Pediatric-type low-grade glioma, WHO grade 2	MYXGNT	HDAC6(SNV;known_driver) RAF1(SV_exonic;known_driver)	No pathogenic variants	ATRX : Positive (no mutation) Glial Fibrillary Acidic Protein : Positive Isocitrate Dehydrogenase 1 : Negative (no mutation) K27M : Negative (no mutation) P16 : Focal positive (no loss) Neuronal Nuclei : Positive in neurons BRAF(V600E) : Negative CD34 : Negative in the tumor cells (Positive in vessels)	Temporal lobe	2.2	2	n	n	n	n	LGG, PA/GG ST	low grade glioma, subclass hemispheric pilocytic astrocytoma and ganglioglioma	0.29433	No match	MYXGNT	Myxoid glioneuronal tumour, PDGFRA-mutant (novel)	0.24311	Likely match
114	SNU_MET_114	F	4	FT	MB, classic, NWNT/NSHH, G4	MB_G34_I	GFI1B(3D_SE;368.06fold;known_driver) DCAF17(SNV;novel)	Chr 7q gain Chr 16q loss	Beta-catenin : Negative in the nuclei (Positive in cytoplasm) DKK1 : Negative Filamin A : Positive GAB1 : Negative KCNA1 : Positive NPR3 : Negative P53 : Focal overexpression (up to 48.2%) SFRP1 : Negative Synaptophysin : Positive	Posterior fossa	72	ND	n	n	n	n	MB, G4	medulloblastoma, subclass group 4	0.99264	Match	MB_G34_I	Medulloblastoma, non-WNT/non-SHH, Group 3 subtype, subclass I	0.49096	Likely match
120	SNU_MET_120	F	2	FT	ETMR, residual, G 4	ETMR_Atyp	HECW2(SNV;known_driver) JUND(SNV;known_driver) GRIK5(SNV;known_driver) 19MC(CNA_amp;double_minute;SV_fusion;known_driver) TTYH1(CNA_amp;double_minute;SV_fusion;known_driver) DNMT3B(19MC_amp,9.56fold;known_driver) ATP1B1 (SNV;novel) CCSER2(SNV;novel)	C19MC amp (X5)	NA	Occipital lobe	73	60	n	n	n	n	ETMR	embryonal tumor with multilayered rosettes	0.92618	Match	ETMR_Atyp	Embryonal tumour with multilayered rosettes, non-C19MC-altered (novel)	0.37443	Likely match
123	SNU_MET_123	M	42	FFPE	HGG, astrocytic	EPN_SPINE_SE_B		PIK3CA (p.Gln546Lys | c.1636C>A) BCOR (p.Glu1042fs | c.3123delC)	ATRX : Positive (no mutation) Glial Fibrillary Acidic Protein : Positive Isocitrate Dehydrogenase 1 : Negative K27M : Positive P16 : overexpression TMHH3(Lys27) : Positive Synaptophysin : Negative Neuronal Nuclei : Negative Epithelial Membrane Antigen : Negative BCOR : Negative Olig2 : Focal positive	CBLL, Vermis	17.1	10	p	p	n	C228T	SUBEPN, SPINE	subependymoma, spinal	0.31173	Uncertain	EPN_SPINE_SE_B	Subependymoma, spinal, subtype B (novel)	0.87449	Likely match
132	SNU_MET_132	M	63	FFPE	AA, IDH-wildtype	pedHGG_RTK1		chromosome 14 monosomy PDGFRA (p.Gln246_Tyr249delinsHis| c.738_746delATGGACTTA, and p.Ile573_Asp576del | c.1716_1727delTATTTATGTGGA)	ATRX : Positive (no mutation) Glial Fibrillary Acidic Protein : Positive Isocitrate Dehydrogenase 1 : Negative (no mutation) K27M : Negative (no mutation) P16 : Negative Synaptophysin : Positive MAP2 : Positive Neu-N : A few positive EZHIP : Negative TMHH3(Lys27) : Positive (no loss)	CBLL	46.6	10	n	n	n	n	GBM, MID	glioblastoma, IDH wildtype, subclass midline	0.92126	Match	pedHGG_RTK1C	Diffuse paediatric-type high grade glioma, RTK1 subtype, subclass C (novel)	0.44103	Likely match
135	SNU_MET_135	F	33	FFPE	Myxoid glioneuronal tumor, NOS, CNS WHO grade 1	MYXGNT		No pathogenic variants	ATRX : Positive (no mutation) Isocitrate Dehydrogenase 1 : Negative (no mutation) TMHH3(Lys27) : Positive (no loss) Vimentin : Positive Synaptophysin : Positive MAP2 : Focal positive NF (NeuroFilament) : Focal positive Neuronal Nuclei : Positive in several neurons in the tumor TTF-1 : Negative	Lateral ventricle	5.8	1	n	n	n	n	LGG, PA PF	low grade glioma, subclass posterior fossa pilocytic astrocytoma	0.17267	No match	MYXGNT	Myxoid glioneuronal tumour, PDGFRA-mutant (novel)	0.28642	Likely match
138	SNU_MET_138	M	33	FFPE	Meningioma, G2	MNG_BEN_2		No pathogenic variants	MTAP : Positive (no loss) SSTR-2 : Positive TMHH3(Lys27) : Positive (no loss)	Spinal cord, C4-6	5.6	5		p	ND	n	MNG	meningioma	0.99891	Match	MNG_BEN_2	Meningioma, subtype benign, subclass 2 (novel)	0.58684	Likely match
139	SNU_MET_139	M	25	FFPE	Menignioma, G1	MNG_BEN_3		No pathogenic variants	MTAP : Positive (no loss) SSTR-2 : Positive TMHH3(Lys27) : Positive (no loss) Glial Fibrillary Acidic Protein : Negative Olig2 : Negative	Sphenoid	12.8	2		n	ND	n	MNG	meningioma	0.95779	Match	MNG_BEN_3	Meningioma, subtype benign, subclass 3 (novel)	0.77924	Likely match
146	SNU_MET_146	F	42	FT	Anaplastic ependymoma	GBM_MES_TYP	FGF3 NeoTAD	NA	Epithelial Membrane Antigen : Positive (dot like and ring like) Glial Fibrillary Acidic Protein : Diffuse positive NELL2 : Positive NF kappa B : Positive YAP : Positive L1CAM : Positive LAMA2 : Negative	Thalamus	35	10	n	p	ND	ND	CONTR, REACT	control tissue, reactive tumor microenvironment	0.09238	No match	GBM_MES_TYP	Glioblastoma, IDH-wildtype, mesenchymal subtype	0.39601	Likely match
167	SNU_MET_167	M	59	FFPE	Glioblastoma	GBM_RTK1		PTCH1 (p.Phe919fs | c.2754_2758delTTTCTinsG) TP53 (p.Leu206Met | c.616T>A) TP53 (p.Tyr205* | c.615T>A) PDGFRA (X6) / CDK4 (X8) amp	ATRX : Positive (no loss) Isocitrate Dehydrogenase 1 : Negative TMHH3(Lys27) : Positive (no loss) Vimentin : Positive P53 : Negative CDK4 : Positive in the tumor cell cytoplasm	Frontal lobe	34	21	p	n	p	n	GBM, MID	glioblastoma, IDH wildtype, subclass midline	0.09206	No match	GBM_RTK1	Glioblastoma, IDH-wildtype, RTK1 subtype	0.20755	Likely match
168	SNU_MET_168	M	78	FFPE	Diffuse ped type HGG, H3-wt & IDH-wt	pedHGG_RTK1B		SETD2 (p.Arg973fs | c.2917_2920delAGAA) PDGFRA (p.Lys385Met | c.1154A>T) CDKN2A (p.Asn71Lys | c.213C>G) TP53 (p.Arg175His | c.524G>A) PDGFRA (X5) / KIT (X5) amp PTEN del (X1) Chr 10q/14q/17p/19q del (X1)	ATRX : Positive (no loss) Isocitrate Dehydrogenase 1 : Negative TMHH3(Lys27) : Focal down regulation Vimentin : Positive	CBLL & Vermis	81.8	200	p	p,pseudopalisading	n	n	PLEX, PED B	plexus tumor, subclass pediatric B	0.20501	No match	pedHGG_RTK1B	Diffuse paediatric-type high grade glioma, RTK1 subtype, subclass B (novel)	0.4566	Likely match
172	SNU_MET_172	F	16	FFPE		NET_PLAGL1_FUS		NA	NA	NA	NA	NA	NA	NA	NA	NA	GBM, MES	glioblastoma, IDH wildtype, subclass mesenchymal	0.13978	No match	NET_PLAGL1_FUS	Neuroepithelial tumour, PLAGL1-fused (novel)	0.78124	Likely match
174	SNU_MET_174	F	4	FFPE	Atypical teratoid/rhabdoid tumor, CNS WHO grade 4	ATRT_TYR		SMARCB1 del (X1) Chr 22q del (X1)	TMHH3(Lys27) : Positive with focal weak positive Vimentin : Positive INI-1 : Loss BRG1 : No loss Cytokeratin (Pan CK) : Positive Epithelial Membrane Antigen : Focal positive	4th ventricle	78.4	29	n	p	ND	n	ATRT, TYR	atypical teratoid/rhabdoid tumor, subclass TYR	0.9819	Match	ATRT_TYR	Atypical teratoid/rhabdoid tumour, TYR-subtype	0.85827	Likely match
177	SNU_MET_177	M	57	FFPE	GBM vs HGG	pedHGG_RTK1A		TP53 (p.Arg249Met | c.746G>T) ATRX (p.Ile85fs | c.253delA) CDKN2A/2B del (X0)	ATRX : Negative (mutation) BRAF(V600E) : Negative(no mutation) C-MET : Positive (+++) Glial Fibrillary Acidic Protein : Negative Isocitrate Dehydrogenase 1 : Negative(no mutation) K27M : Negative(no mutation) P16 : Negative (loss) P53 : Focal positive TMHH3(Lys27) : Positive(no mutation) Vimentin :Positive Synaptophysin :Negative TRK : Positive	Lt F-T leptomenigeal	96.89	48	p	p	p	n	PLEX, PED B	plexus tumor, subclass pediatric B	0.46489	No match	pedHGG_RTK1A	Diffuse paediatric-type high grade glioma, RTK1 subtype, subclass A (novel)	0.2685	Likely match
181	SNU_MET_181	M	12	FFPE	Diffuse ped-type HGG, H3-wt & IDH-wt	pedHGG_A		TP53 (p.Y220C c.659A>G)	ATRX : Positive (no mutation) Isocitrate Dehydrogenase 1 : Negative (no mutation) TMHH3(Lys27) : Weak positive (down-regulation) Vimentin : Positive (no loss) CD34 : Negative in the tumor cells (Positive in the fine blood vessels)	Frontal lobe	90.2	32	n	p, pseudopalisading	n	n	PLEX, PED B	plexus tumor, subclass pediatric B	0.15979	No match	pedHGG_A	Diffuse paediatric-type high grade glioma, H3 wildtype and IDH wild type, Subtype A (novel)	0.37234	Likely match
182	SNU_MET_182	M	32	FFPE	GBM	pedHGG_RTK2B		MLH1 (p.His264Asn | c.790C>A) PTEN (p.Arg508* | c.1522C>T) NF1 (p.Leu1880* | c.5639T>A) BRCA1 (p.Leu52Phe | c.154C>T)	ATRX : Positive (no loss) BRAF(V600E) : Negative (no mutation) C-MET : Focal positive Glial Fibrillary Acidic Protein : Positive Isocitrate Dehydrogenase 1 : Negative (no mutation) K27M : Negative (no mutation) P16 : Positive P53 : Focal positive TMHH3(Lys27) : Positive (no mutation) Vimentin : Positive	Frontal lobe	72.6	83	p	p, f	n	n	PLEX, PED B	plexus tumor, subclass pediatric B	0.31569	No match	pedHGG_RTK2B	Diffuse paediatric-type high grade glioma, RTK2 subtype, subclass B (novel)	0.7338	Likely match
183	SNU_MET_183	M	64	FFPE	HGG, IDH-wt with NTRK fusion, grade 4	HGAP		CDKN2A del (X0) CDKN2B del (X1) SPECC1L-NTRK2 fusion	ATRX : Positive (no mutation) Isocitrate Dehydrogenase 1 : Negative (no mutation) TMHH3(Lys27) : Positive (no loss) Vimentin : Positive Glial Fibrillary Acidic Protein : Focal positive Olig2 : Positive	Cerebellar tonsil	35.8	45	p	p	n	n	PLEX, PED B	plexus tumor, subclass pediatric B	0.12402	No match	HGAP	High-grade astrocytoma with piloid features	0.56401	Likely match
184	SNU_MET_184	M	55	FFPE	AA, IDH-wildtype, WHO 3	HGG_F		NF1 (p.Lys1444Glu | c.4330A>G) Chr14 del (X1)	ATRX : Positive (no mutation) Glial Fibrillary Acidic Protein : Positive Isocitrate Dehydrogenase 1 : Negative (no mutation) K27M : Negative (no mutation) P16 : Positive (no loss) MAP2 : Positive Olig2 : Positive Neuronal Nuclei : Focal positive CD34 : Positive in vessels NF (NeuroFilament) : Positive in axons Synaptophysin : Weak positive	F-T lobe	8.4	4	n	n	n	n	PLEX, PED B	plexus tumor, subclass pediatric B	0.19068	No match	HGG_F	Adult-type diffuse high grade glioma, IDH-wildtype, subtype F (novel)	0.42933	Likely match
187	SNU_MET_187	F	45	FFPE	HGG, BRAF V600E	PLNTY		BRAF (p.Val600Glu | c.1799T>A)	ATRX : Positive (no mutation) Isocitrate Dehydrogenase 1 : Negative TMHH3(Lys27) : Positive (no loss) Vimentin : Positive CD34 : Positive BRAF(V600E) : Positive Synaptophysin : Positive Neuronal Nuclei : Negative in the tumor cells (Positive in the entrapped neurons)	Frontal lobe	40	30	p	n	n	n	LGG, GG	low grade glioma, ganglioglioma	0.92973	Match	PLNTY	Polymorphous low-grade neuroepithelial tumour of the young	0.70158	Likely match

## Sheet: Supplementary Table 4
Supplementary Table 4. Cases re-classified as "Match (n=17)" or "Likely match (n=34)" in SNUH-MC-91 from the DKFZ-MC v11b4.
		Basic info			Diagnosis		Sequencing results		Histopathological examinations								v11b4				SNUH-MC
No	Sample Name	Sex	Age	Type	Initial	Final	Multi omic study (WGS, WTS)	CNS tumor-targeted NGS	IHC	Site	Ki-67	Mito	MVP	Necrosis	MGMTp	TERTp	Subclass	Name	Score	Decision	Subclass_MC-91	Score_MC-91	Decision_MC-91
11	SNU_MET_11	F	28	FFPE	GBM vs HGAP	HGAP		NF1 (p.Gln1188* | c.3562C>T) NF1 (p.Gln1395fs | c.4183delC) ATRX-PPFIBP2 fusion	BRAF(V600E) : Negative ATRX : Negative (mutation) C-MET : Negative Glial Fibrillary Acidic Protein : Positive Isocitrate Dehydrogenase 1 : Negative (no mutation) K27M : Negative (no mutation) P16 : Focal positive P53 : Focal positive Vimentin : Positive Tau (phospho): Negative CD44: Diffuse positive	CBLL	9.64	4	p	p,pseudopallisading	p	n	ANA PA	anaplastic pilocytic astrocytoma	0.40913	Likely match	ANA PA	0.979084	Match
43	SNU_MET_43	M	56	FT	Glioblastoma	GBM_MES_TYP		SETD2 (p.Arg540* | c.1618C>T) TCF4 p.Tyr434Cys (p.Tyr434Cys | c.1301A>G) STAG2(p.Leu791fs | c.2368_2369dupAT) BCOR (p.Asn1683_Pro1685delinsThr | c.5048_5053delATTTTC)	ATRX : Positive (no mutation) Glial Fibrillary Acidic Protein : Positive Isocitrate Dehydrogenase 1 : Negative (no mutation) K27M : Negative (no mutation) P16 : Negative (loss)	Temporal lobe	20.6	10	p	p	n	C228T	GBM IDHwt	glioblastoma, IDH wildtype, subclass mesenchymal	0.61689	Likely match	GBM, MES	0.927477	Match
51	SNU_MET_51	F	36	FT	Radiation-induced glioblastoma, IDH-wildtype	pedHGG_RTK1A		ARID1A (p.Gln288fs c.863_864delAG) SETD2 (p.Thr209fs c.625_635delACAGAGCCAGTinsC) FGFR1 (p.Asn577Lys c.1731C>A) TP53 (p.Gly245Ala c.734G>C) BRCA1 (p.Leu52Phe c.154C>T) PDGFRA amp (X6) PDGFRB amp (X7)	Synaptophysin : Positive Lin28A : Negative ATRX : Positive (no loss) Glial Fibrillary Acidic Protein : Positive Isocitrate Dehydrogenase 1 : Negative (no mutation) K27M : Negative (no mutation) INI-1 : Positive (no loss)	Temporal lobe	29.2	47	p	p	n	n	PLEX, PED B	plexus tumor, subclass pediatric B	0.1612	No match	GBM, MID	0.938967	Match
72	SNU_MET_72	M	41	FFPE	Anaplastic ependymoma G3	EPN_PFB_1		NA	EZHIP: Negative (no overexpression) TMHH3: Positive (no loss)	4th ventricle	8.8	18	n	p	ND	ND	PLEX, PED B	plexus tumor, subclass pediatric B	0.53519	Likely match	EPN, PF B	0.979485	Match
73	SNU_MET_73	F	27	FFPE	Anaplastic ependymoma G3	EPN_PFB_2		NA	EZHIP: Negative (no overexpression) TMHH3: Negative (Loss)		12.4	20	n	p	ND	ND	PLEX, PED B	plexus tumor, subclass pediatric B	0.23074	No match	EPN, PF B	0.996876	Match
80	SNU_MET_80	M	18	FFPE	Low grade glial or glioneuronal tumor	DNET		FGFR1 (p.Lys687Glu | c.2059A>G) FGFR1 (p.Asp683Gly | c.2048A>G)	Synaptophysin : Focal positive Neuronal Nuclei : Focal positive CD34 : Negative BRAF(V600E) : Negative Olig2 : Positive NF (NeuroFilament) : Focal positive ATRX : Positive (no mutation) Glial Fibrillary Acidic Protein : Positive Isocitrate Dehydrogenase 1 : Negative (no mutation) P16 : Focal positive	P-O lobe	5	1	p	n	n	n	LGG, DNT	low grade glioma, dysembryoplastic neuroepithelial tumor	0.80611	Likely match	LGG, DNT	0.983343	Match
82	SNU_MET_82	F	62	FFPE	Glioblastoma	PXA		BRAF (p.Val600Glu | c.1799T>A) TP53 (p.Lys120fs | c.357_374delCAAGTCTGTGACTTGCACinsT) ATRX (p.Asn260fs | c.779delA)	ATRX : Negative (mutation) Glial Fibrillary Acidic Protein : Positive BRAF(V600E) : Positive Epithelial Membrane Antigen : Focal positive P53 : Negative (loss of expression) P16 : Negative (loss of expression)	Cerebellar hemisphere	67	26	n	p	p	n	ANA PXA	(anaplastic) pleomorphic xanthoastrocytoma	0.42381	Likely match	PXA	0.975826	Match
91	SNU_MET_91	F	51	FFPE	Glioblastoma	GBM_MES_TYP	No structural abnormality in RNA-seq	SETD2 (p.Asn2071fs | c.6212_6216delATAAA) PTEN (p.42Glu_43Glyfs | c.127_128delG) RB1 (p.Trp681* | c.2042G>A) TP53 (p.Val216Met | c.646G>A) NF1 (p.Arg1362* | c.4084C>T) PTEN del (X1)	ATRX : Positive (no loss) Glial Fibrillary Acidic Protein : Positive Isocitrate Dehydrogenase 1 : Negative (no mutation) K27M : Negative (no mutation)	Frontal lobe, precentral gyral area	57.71	72	p	p	p	C250T	GBM, RTK I	glioblastoma, IDH wildtype, subclass RTK I	0.14079	Uncertain	GBM, MES	0.985259	Match
93	SNU_MET_93	M	50	FFPE	Glioblastoma	pedHGG_RTK1A		NRAS (p.Gln61Lys | c.181C>A) SETD2 (p.Arg1496* | c.4486C>T) TP53 (p.Arg248Gln | c.743G>A)	ATRX : Positive (No loss) Glial Fibrillary Acidic Protein : Positive Isocitrate Dehydrogenase 1 : Negative K27M : Negative P16 : Focal positive L1CAM : Positive in the tumor cells Olig2 : Positive Epithelial Membrane Antigen : Negative (nonspecific background staining) L1CAM : Positive GLUT-1 : Positive	Frontal lobe	37	2	n	n	n	C228T	GBM, MID	glioblastoma, IDH wildtype, subclass midline	0.49977	Uncertain	GBM, MID	0.920607	Match
98	SNU_MET_98	M	46	FFPE	extraventricular neurocytoma, WHO grade II	DNET	FGFR1 TKDD	No pathogenic variants	ATRX : Positive (no mutation) Glial Fibrillary Acidic Protein : Positive Isocitrate Dehydrogenase 1 : Negative (no mutation) K27M : Negative (no mutation) MAP2 : Positive CD34 : Negative A-internexin : Weak positive in the background BRAF(V600E) : Negative Neuronal Nuclei : Negative Synaptophysin : Positive, diffuse strong m-TOR(phospo) : very focal positive	Frontal lobe	0.8	<1	n	n	n	n	LGG, DNT	low grade glioma, dysembryoplastic neuroepithelial tumor	0.34732	Uncertain	LGG, DNT	0.936269	Match
118	SNU_MET_118	M	42	FT	LGG	EPN_SPINE	BTBD9(SNV;novel) SCAF1(SNV;novel) MED14(SNV;novel) GAGE2A(3D_NeoTAD;8.29fold;novel) GAGE10(3D_NeoTAD;6.36fold;novel) GAGE12E(3D_NeoTAD;8.29fold;novel) UPK3B(3D_SE;4.86fold;novel)	Chr 19 del (X1)	ATRX : Positive (no loss) Glial Fibrillary Acidic Protein : Positive Isocitrate Dehydrogenase 1 : Negative (no mutation) K27M : Negative (no mutation) P16 : Negative (loss) TMHH3(Lys27) : Positive (no loss) EZHIP : Negative (no overexpression) Epithelial Membrane Antigen : Negative (no dot or ring) CD99 : Positive in the tumor cell membrane, but no dot-like positivity	Spinal cord, C2-4	1.6	1	n	n	n	n	EPN, SPINE	ependymoma, spinal	0.67233	Likely match	EPN, SPINE	0.918949	Match
126	SNU_MET_126	M	65	FFPE	Oligodendroglioma, IDH-mutant and 1p/19q-codeleted, WHO grade 3, recurrent	A_IDH_HG		IDH1 (p.Arg132His | c.395G>A) TP53 (p.Glu224* | c.670G>T) CIC (p.His264Arg | c.791A>G) 1p/19q codeletion	ATRX : Positive (no mutation) Glial Fibrillary Acidic Protein : Positive Isocitrate Dehydrogenase 1 : Positive (mutation) K27M : Negative (no mutation) P16 : Focal positive (no loss) TMHH3(Lys27) : Near complete negative (loss) Vimentin : Negative EZHIP : Negative	Lateral ventricle	57.2	77	n	n	p	C228T	O IDH	IDH glioma, subclass 1p/19q codeleted oligodendroglioma	0.75304	Likely match	O IDH	0.980836	Match
131	SNU_MET_131	M	52	FFPE	Anaplastic oligodendroglioma, IDH-mutant and 1p/19q-codeleted	O_IDH		IDH1 (p.Arg132His | c.395G>A) TP53 (p.Arg175His | c.524G>A) CIC (p.Arg1124Trp | c.3370C>T) 1p/19 codeletion	ATRX : Positive (no loss) Glial Fibrillary Acidic Protein : Positive Isocitrate Dehydrogenase 1 : Positive (mutation) K27M : Negative (no mutation)	Frontal lobe	39.6	31	p	n	p	C250T	O IDH	IDH glioma, subclass 1p/19q codeleted oligodendroglioma	0.79244	Likely match	O IDH	0.914581	Match
136	SNU_MET_136	M	39	FFPE	O2	O_IDH		MSH6 (p.Ala36Val | c.107C>T) IDH1 (p.Arg132His | c.395G>A) PIK3CA (p.Asp939Gly | c.2816A>G) MSH3 (p.Ala54_Ala60delinsPro | c.160_178delGCTGCAGCGGCCGCAGCGGinsC) TP53 (p.Gly262Asp | c.785G>A) CIC (splicing | c.3861+2T>G) 1p/19 codeletion	ATRX : Positive (no loss) Glial Fibrillary Acidic Protein : Positive Isocitrate Dehydrogenase 1 : Positive (mutation) K27M : Negative (no mutation)	Frontal lobe	2.6	1	n	n	p	C228T	O IDH	IDH glioma, subclass 1p/19q codeleted oligodendroglioma	0.25435	Uncertain	O IDH	0.938266	Match
163	SNU_MET_163	F	58	FFPE	Diffuse ped-type HGG H3-wt & IDH-wt	pedHGG_RTK1A		ARID1A (splicing | c.3715+2T>C) JAK1 (p.Lys860fs | c.2580delA) MSH6 (p.Phe1088fs | c.3261delC) SETD2 (p.Arg2109* | c.6325C>T) SETD2 (splicing | c.4715+1G>A) PDGFRA (p.Ile843del | c.2529_2531delCAT) TP53 (p.Arg306* | c.916C>T) TP53 (p.Gly245Ser | c.733G>A)	ATRX : Positive (no loss) Isocitrate Dehydrogenase 1 : Negative TMHH3(Lys27) : Positive Vimentin : Negative MLH-1 : Retained expression MSH-2 : Loss of expression MSH-6 : Loss of expression PMS-2 : Retained expression	Frontal lobe	70	30	p	p	n	n	GBM, MID	glioblastoma, IDH wildtype, subclass midline	0.35076	Uncertain	GBM, MID	0.970562	Match
164	SNU_MET_164	F	65	FFPE	Rec GBM vs. 2ndary GBM (RT-induced)	GBM_MES_TYP		SETD2 (p.Asn951fs | c.2850dupT) EGFR (p.Pro596Leu | c.1787C>T) PTEN (p.Arg47Lys | c.140G>A)	ATRX : Positive (no loss) Glial Fibrillary Acidic Protein : Positive Isocitrate Dehydrogenase 1 : Negative (no mutation) K27M : Negative (no mutation) P16 : Very focal positive (no loss)	Temporal lobe	95.8	97	p	p	n	C228T	GBM, MES	glioblastoma, IDH wildtype, subclass mesenchymal	0.86526	Likely match	GBM, MES	0.936556	Match
191	SNU_MET_191	F	0	FFPE	Infant-type hemispheric glioma, ALK-altered, CNS WHO grade 4	IHG		SOX5-ALK fusion	EZHIP : Negative L1CAM : Negative NF kappa B : Negative in the nuclei P16 : Negative (loss with scattered positve reactive cells and endothelial cells) TMHH3(Lys27) : Positive, no loss YAP1 : Negative in the nuclei Olig2 : Negative (A few positive cells) ATRX : Positive (no mutation) EMA : Negative K27M : Negative (no mutation)	Lateral ventricle septum	29.6	47	n	n	n	n	IHG	infantile hemispheric glioma	0.77874	Likely match	IHG	0.998789	Match
13	SNU_MET_13	F	5	FFPE	RGNT	PA_INF		FGFR1 (p.Lys687Glu | c.2059A>G) SETD2 (p.Arg2077* | c.6229C>T)	ATRX : Positive (no mutation) Glial Fibrillary Acidic Protein : Positive Isocitrate Dehydrogenase 1 : Negative (no mutation) K27M : Negative (no mutation) Synaptophysin : Positive (diffuse) MAP2 : Focal positive NF (NeuroFilament) : Negative	Medulla	6	1	p	p	n	n	LGG, PA PF	low grade glioma, subclass posterior fossa pilocytic astrocytoma	0.97604	Match	LGG, PA PF	0.862895	Likely match
16	SNU_MET_16	M	45	FT	DMG, H3F3A-mut, G4	DHG_G34		H3 G34, PDGFRA (p.Pro343Ser, c.1027C>T) TP53 (p.Arg248Gln, c.743G>A) ATRX (p.Phe2113fs | c.6338_6341delTTAT)	ATRX : Negative (mutation) BRAF(V600E) : Negative (no mutation) C-MET : Negative Glial Fibrillary Acidic Protein : Positive Isocitrate Dehydrogenase 1 : Negative (no mutation) K27M : Negative (no mutation) H3 K27me3 : Positive (no mutation) P16 : Negative (loss) P53 : Focal positive Vimentin : Positive Cyclin D1 : Negative Synaptophysin : Weak positive	Frontal lobe	49.13	15	n	n	p	n	GBM, G34	glioblastoma, IDH wildtype, H3.3 G34 mutant	0.9883	Match	GBM, G34	0.763915	Likely match
20	SNU_MET_20	F	42	FFPE	Glioblastoma	pedHGG_RTK1C		PDGFRA (p.Pro343Ser | c.1027C>T) NOTCH1 (p.Gly192Arg | c.574G>A) PDGFRA/KIT amp (X14) CDKN2A/2B del (X0) PTEN del (X1)	ATRX : Positive (no mutation) Glial Fibrillary Acidic Protein : Positive (no mutation) Isocitrate Dehydrogenase 1 : Negative (no mutation) K27M : Negative (no mutation) RETI : Positive in vascular structure Vimentin : Positive Olig2 : Positive	P-O lobe	35.7	21	p	p	p	n	GBM, MID	glioblastoma, IDH wildtype, subclass midline	0.99844	Match	GBM, MID	0.864354	Likely match
26	SNU_MET_26	F	3	FT	Ganglioglioma, WHO grade 1	NET_PLAGL1_FUS	EWSR1-PLAGL1 fusion	EWSR1-TTC28 fusion	ATRX : Positive (no mutation) Glial Fibrillary Acidic Protein : Positive Isocitrate Dehydrogenase 1 : Negative (no mutation) K27M : Negative (no mutation) P16 : Focally negative (Focally loss) Neuronal Nuclei : Positive in neoplastic neurons Synaptophysin : Diffuse positive NF (NeuroFilament) : Positive in axons CD34 : Negative Lin28A : Negative m-TOR(phospo) : Positive in neoplastic neurons BRAF…	Frontal cortical area, left	2.6	1	n	n	n	n	SUBEPN, SPINE	subependymoma, spinal	0.0627	No match	LGG, GG	0.465256	Likely match
36	SNU_MET_36	M	57	FFPE	GBM	GBM_RTK1		ATRX (p.Ser1173* c.3518C>G) FGFR1(p.Asn577Lys c.1731C>A) PDGFRA/KIT (X16) amp STAT6 (X6) GLI1 (X6) CDK4 (X7) MDM2 (X19) amp CDKN2A del (X0)	ATRX : Negative (mutation) Glial Fibrillary Acidic Protein : Positive Isocitrate Dehydrogenase 1 : Negative (no mutation) K27M : Negative (no mutation) P16 : A few cell positive CD8 : A few positive cells	Posterior insula	61.8	50	n	n	n	n	GBM, MID	glioblastoma, IDH wildtype, subclass midline	0.34946	No match	GBM, MID	0.558658	Likely match
48	SNU_MET_48	F	68	FT	Glioblastoma, IDH-wildtype	GBM_RTK1		SETD2 (p.Glu750fs | c.2250_2263delACCTCTGGTGTCAC) TP53 (p.Arg267Trp | c.799C>T) CIC (p.Ser2106Phe | c.6317C>T) MET-CAPZA2 Fusion	ATRX : Positive (no mutation) Glial Fibrillary Acidic Protein : Positive Isocitrate Dehydrogenase 1 : Negative (no mutation) K27M : Negative (no mutation)	Frontal lobe	45.8	15	p	p	p	n	GBM, MID	glioblastoma, IDH wildtype, subclass midline	0.12505	Uncertain	GBM, MID	0.818706	Likely match
50	SNU_MET_50	F	63	FT	DA, IDH-wildtype	GBM_MES_TYP		SETD2 (p.Asn1396fs | c.4187delA) EGFR amp (X7) NF2 del (X1)	ATRX : Positive (no mutation) Glial Fibrillary Acidic Protein : Positive Isocitrate Dehydrogenase 1 : Negative (no mutation) K27M : Negative (no mutation) Neuronal Nuclei : Focal positive in cortical and white matter neurons BRAF(V600E) : Negative p-m-TOR : Positive in tumor cells CD34 : Focal positive Vimentin : Positive S-100 : Positive Epidermal Growth Factor Receptor : Positive P16 : Mostly n…	Parietal lobe	4.8	0	n	n	p	C228T	CONTR, HEMI	control tissue, hemispheric cortex	0.51591	No match (Control)	GBM, MES	0.667215	Likely match
52	SNU_MET_52	F	41	FT	Glioblastoma	pedHGG_RTK1A		CTNNB1 (p.His24Arg | c.71A>G) SETD2 (p.Ser1238fs | c.3712delT) PIK3CA (p.Arg88Gln | c.263G>A) PDGFRA (p.Ser1042Leu | c.3125C>T) FGFR1 (p.Val427Ile | c.1279G>A) SMARCA2 (p.Arg194* | c.580C>T) RET (p.Val303Met | c.907G>A) KRAS (p.Lys185fs | c.555delA) KRAS (p.Glu175fs | c.523dupG) TP53 (p.Arg273Cys | c.817C>T) TP53 (p.Ala189Val | c.566C>T) TP53 (p.Arg175His | c.524G>A) CIC (p.Pro788fs | c.2363delC)…	ATRX : Positive (no mutation) Glial Fibrillary Acidic Protein : Positive Isocitrate Dehydrogenase 1 : Negative K27M : Negative (no mutation) Beta-catenin: positive in cytoplasm P53: Overexpression MSH-2: Loss of expression MSH-6: Heterogeneous loss of expression MLH1 : No loss PMS2 : No loss	Parietal lobe	79.55	40	p	p	n	n	PLEX, PED B	plexus tumor, subclass pediatric B	0.15672	No match	GBM, MID	0.489167	Likely match
59	SNU_MET_59	M	68	FFPE	Glioblastoma	pedHGG_RTK1A		MACF1 (p.Asp2930Ala | c.8789A>C, p.Arg5233* | c.15697C>T) SETD2 (p.Arg2109* | c.6325C>T) EZH2 (p.Ala255Thr | c.763G>A) CDKN2A p.Gly111fs | c.332delG, p.Ala102fs | c.304delG FGFR2 (p.Arg664Trp | c.1990C>T) ARID2 (p.Arg285Trp | c.853C>T) TP53 (p.Arg175His | c.524G>A) SMARCB1 (p.Arg377Cys | c.1129C>T)	Synaptophysin : Positive in background Olig2 : Positive ATRX : Positive (no mutation) Glial Fibrillary Acidic Protein : Positive Isocitrate Dehydrogenase 1 : Negative (no mutation) K27M : Negative P16 : Positive INI-1 : Positive (no loss)	Frontal lobe	92.6	70	p	p	n	n	PLEX, PED B	plexus tumor, subclass pediatric B	0.39524	No match	GBM, MID	0.81816	Likely match
61	SNU_MET_61	M	51	FFPE	Glioblastoma	HGG_E		SETD2 (p.Trp1460* | c.4380G>A) PDZD2 (p.Arg139Trp | c.415C>T) CDKN2A/2B Del (X0)	ATRX : Positive (no mutation) Glial Fibrillary Acidic Protein : Focal positive Isocitrate Dehydrogenase 1 : Negative (no mutation) K27M : Negative (no mutation)	Frontal lobe	64.2	42	p	p	n	n	PLEX, PED B	plexus tumor, subclass pediatric B	0.31998	No match	GBM, MID	0.445596	Likely match
64	SNU_MET_64	M	66	FFPE	Glioblastoma	pedHGG_RTK1A		TP53 (p.Arg273Cys, c.817C>T, p.Pro152Leu, c.455C>T), EGFR, PIK3CA, PDGFRA, FGFG2, BRACA2, NF1, CIC, SETD2, KDM6A	ATRX : Positive (No loss) Glial Fibrillary Acidic Protein : Positive Isocitrate Dehydrogenase 1 : Negative (No mutation) K27M : Negative	Frontal lobe	51.14	50	p	n	n	n	PLEX, PED B	plexus tumor, subclass pediatric B	0.21396	No match	GBM, MID	0.362817	Likely match
65	SNU_MET_65	F	48	FFPE	Anaplastic ganglioglioma	HGNET_NOS6		TP53 (p.Ser241Tyr | c.722C>A, p.Ser241Thr | c.721T>A)	ATRX : Positive (no mutation) C-MET : Weak positive Glial Fibrillary Acidic Protein : Positive Isocitrate Dehydrogenase 1 : Negative (no mutation) K27M : Negative (no mutation) P16 : Positive P53 : Focal positive Vimentin : Positive BRAF(V600E) : Negative CD34 : Focal positive MAP2 : Focal positive Phospho-NF : Focal positive Synaptophysin : Positive Neuronal Nuclei : Positive in neurons	F-T lobe	33.51	6	n	n	n	ND	PLEX, PED B	plexus tumor, subclass pediatric B	0.20382	No match	LGG, GG	0.299012	Likely match
69	SNU_MET_69	M	69	FFPE	Glioblastoma	HGNET_NOS5		MSH2 (p.Tyr405* | c.1215C>A) & Multiple mutations	ATRX : Positive (no mutation) Glial Fibrillary Acidic Protein : Positive Isocitrate Dehydrogenase 1 : Negative (no mutation) K27M : Negative (no mutation) P16 : Positive (no loss)	Occipital lobe	88.8	25	p	p	p	n	PLEX, PED B	plexus tumor, subclass pediatric B	0.32611	No match	GBM, RTK I	0.445526	Likely match
71	SNU_MET_71	M	14	FFPE	Diffuse peidatric-type high grade glioma, H3-wildtype and IDH-wildtype, MYCN amplified, WHO grade 4	pedHGG_MYCN		PIK3CA (p.Glu545Ala | c.1634A>C) TSC2 (p.Ala1560Thr | c.4678G>A) MYCN amp (X8)	P53 : Focal positive TMHH3(Lys27) : Positive Vimentin : Positive L1CAM : Focal positive LAMA2 : Positive NELL2 : Positive P16 : Positive (No loss) Epithelial Membrane Antigen : Positive (dot-like, rim-like)	Temporal lobe	5.6	7	n	n	n	n	GBM, MYCN	glioblastoma, IDH wildtype, subclass MYCN	0.98341	Match	GBM, MYCN	0.75027	Likely match
74	SNU_MET_74	M	18	FFPE	Ependymoma G2	EPN_PFB_4		NA	TMHH3(Lys27) : Negative (loss) TTF-1 : Negative L1CAM: Negative EZHIP: Negative (no overexpression)	Lateral ventricle	4.8	1	n	p,f	ND	ND	PLEX, PED B	plexus tumor, subclass pediatric B	0.45909	No match	EPN, PF B	0.854923	Likely match
78	SNU_MET_78	M	9m	FFPE	Infant-type hemispheric glioma, MET fusion-positive	DIG	FUCA1(SNV;novel)	VIM-MET fusion	ATRX : Positive (no mutation) Glial Fibrillary Acidic Protein : Positive Isocitrate Dehydrogenase 1 : Negative (no mutation) K27M : Negative (no mutation) P16 : Positive (no loss) Neuron Specific Enolase : Positive Synaptophysin : Negative Olig2 : Negative TTF-1 : Negative CD99 : Negative L1CAM : Negative Neuronal Nuclei : Negative Nestin : Focal positive TMHH3(Lys27) : Positive in the nuclei	P-O lobe	1.2	0	n	n	n	n	GBM, MES	glioblastoma, IDH wildtype, subclass mesenchymal	0.28043	No match	LGG, DIG/DIA	0.452995	Likely match
81	SNU_MET_81	M	76	FFPE	GBM or HGAP	GBM or HGAP	NF1	NF1 (p.Ile679fs | c.2033dupC) CDKN2A del (X0) CDKN2B del (X1) TP53 del (X1) NF1 del (X1)	ATRX : Positive (no mutation Glial Fibrillary Acidic Protein : Positive Isocitrate Dehydrogenase 1 : Negative (no mutation) K27M : Negative (no mutation) P16 : Negative BRAF(V600E) : Negative	Cerebellar vermis	2.8	7	n	p	n	n	DMG, K27	diffuse midline glioma H3 K27M mutant	0.14916	No match	ANA PA	0.546713	Likely match
87	SNU_MET_87	M	13	FFPE	Pediatric type high grade glioma, MYB-QKI fusion-positive, WHO grade 4, recurrent	pedHGG_RTK1A		TP53 (p.Arg273Cys, c.817C>T) MYB-QKI fusion	ATRX : Positive (no mutation) Glial Fibrillary Acidic Protein : Positive Isocitrate Dehydrogenase 1 : Negative (no mutation) K27M : Negative (no mutation) P16 : Strong positive (Overexpression) L1CAM : Negative CD34 : Negative in tumor cells (Positive in vessels) c-Myb : Positive (diffuse strong) EMA : negative CD99 : negative TMHH3 (Lys27) : positive (no loss) EZHIP : negative (no mutation)	Frontal lobe	69.4	54	p	p	n	n	GBM, MID	glioblastoma, IDH wildtype, subclass midline	0.98699	Match	GBM, MID	0.650976	Likely match
100	SNU_MET_100	M	3	FFPE	GG	GG	FGFR2-INA fusion	FGFR2-INA fusion	CD34 : Negative Synaptophysin : Positive BRAF(V600E) : Negative Glial Fibrillary Acidic Protein : Positive ATRX : Positive (no mutation) Alpha-internexin : Focal positive Neuronal Nuclei : Positive in neuron NF (NeuroFilament) : Positive	Frontal lobe	0.2	<1	n	n	n	n	CONTR, HEMI	control tissue, hemispheric cortex	0.13493	No match	LGG, GG	0.253392	Likely match
123	SNU_MET_123	M	42	FFPE	HGG, astrocytic	EPN_SPINE_SE_B		PIK3CA (p.Gln546Lys | c.1636C>A) BCOR (p.Glu1042fs | c.3123delC)	ATRX : Positive (no mutation) Glial Fibrillary Acidic Protein : Positive Isocitrate Dehydrogenase 1 : Negative K27M : Positive P16 : overexpression TMHH3(Lys27) : Positive Synaptophysin : Negative Neuronal Nuclei : Negative Epithelial Membrane Antigen : Negative BCOR : Negative Olig2 : Focal positive	CBLL, Vermis	17.1	10	p	p	n	C228T	SUBEPN, SPINE	subependymoma, spinal	0.31173	Uncertain	SUBEPN, SPINE	0.52885	Likely match
127	SNU_MET_127	M	30	FFPE	ETMR-like infantile cerebellar embryonal tumors, DICER1-mutant, CNS WHO grade 4	ETMR_Atyp		KMT2C (p.Cys394Tyr | c.1181G>A) DICER1 (splicing | c.5365-2A>G) DICER1 (p.Asp1709Glu | c.5127T>A)	Synaptophysin : Focal positive Glial Fibrillary Acidic Protein : Negative Ki-67 : Positive in 43.6% Olig2 : Focal positive S-100 : Focal positive in the cartilage and small cells Beta-Catenin : Positive in the nuclei K27M : Negative GFAP: negative Beta catenin: focal positive in the nuclei Vimentin : Positive SOX-10 : Negative INI-1 : Positive (no loss) BRG1 : Positive (no loss) Lin28A : Positive…	CBLL	52.4	55	ND	p	ND	n	ETMR	embryonal tumor with multilayered rosettes	0.06845	Uncertain	ETMR	0.463818	Likely match
132	SNU_MET_132	M	63	FFPE	AA, IDH-wildtype	pedHGG_RTK1		chromosome 14 monosomy PDGFRA (p.Gln246_Tyr249delinsHis| c.738_746delATGGACTTA, and p.Ile573_Asp576del | c.1716_1727delTATTTATGTGGA)	ATRX : Positive (no mutation) Glial Fibrillary Acidic Protein : Positive Isocitrate Dehydrogenase 1 : Negative (no mutation) K27M : Negative (no mutation) P16 : Negative Synaptophysin : Positive MAP2 : Positive Neu-N : A few positive EZHIP : Negative TMHH3(Lys27) : Positive (no loss)	CBLL	46.6	10	n	n	n	n	GBM, MID	glioblastoma, IDH wildtype, subclass midline	0.92126	Match	GBM, MID	0.429295	Likely match
153	SNU_MET_153	F	37	FT	AA, IDH-wildtype	HGG_B	No pathogenic variants & No abnormality in RNA-seq	NA	ATRX : Positive (no loss) C-MET : Negative Glial Fibrillary Acidic Protein : Focal positive Isocitrate Dehydrogenase 1 : Negative Olig2 : Focal positive P53 : Focal positive Telomerase reverse transcriptase : Positive (no loss) IDH-2 exon 4: No mutation Epidermal Growth Factor Receptor : Positive in some regions	Frontal lobe	8.5	1	n	n	n	ND	GBM, MID	glioblastoma, IDH wildtype, subclass midline	0.13051	Uncertain	GBM, MID	0.651921	Likely match
167	SNU_MET_167	M	59	FFPE	Glioblastoma	GBM_RTK1		PTCH1 (p.Phe919fs | c.2754_2758delTTTCTinsG) TP53 (p.Leu206Met | c.616T>A) TP53 (p.Tyr205* | c.615T>A) PDGFRA (X6) / CDK4 (X8) amp	ATRX : Positive (no loss) Isocitrate Dehydrogenase 1 : Negative TMHH3(Lys27) : Positive (no loss) Vimentin : Positive P53 : Negative CDK4 : Positive in the tumor cell cytoplasm	Frontal lobe	34	21	p	n	p	n	GBM, MID	glioblastoma, IDH wildtype, subclass midline	0.09206	No match	GBM, MID	0.235167	Likely match
168	SNU_MET_168	M	78	FFPE	Diffuse ped type HGG, H3-wt & IDH-wt	pedHGG_RTK1B		SETD2 (p.Arg973fs | c.2917_2920delAGAA) PDGFRA (p.Lys385Met | c.1154A>T) CDKN2A (p.Asn71Lys | c.213C>G) TP53 (p.Arg175His | c.524G>A) PDGFRA (X5) / KIT (X5) amp PTEN del (X1) Chr 10q/14q/17p/19q del (X1)	ATRX : Positive (no loss) Isocitrate Dehydrogenase 1 : Negative TMHH3(Lys27) : Focal down regulation Vimentin : Positive	CBLL & Vermis	81.8	200	p	p,pseudopalisading	n	n	PLEX, PED B	plexus tumor, subclass pediatric B	0.20501	No match	GBM, MID	0.482799	Likely match
169	SNU_MET_169	M	74	FFPE	Diffuse ped type HGG, H3-wt & IDH-wt	GBM_RTK1		PDGFRA (p.Tyr849Asn | c.2545T>A) BRCA2 (p.Arg2494* | c.7480C>T) TP53 (p.Thr125Lys | c.374C>A) PDGFRA amp (X13) CDKN2A/2B del (X0)	ATRX : Positive (no mutation) Isocitrate Dehydrogenase 1 : Negative (no mutation) TMHH3(Lys27) : Negative (loss) Vimentin : Positive (no loss)	Temporal lobe	87.6	70	p	p	p	n	GBM, MID	glioblastoma, IDH wildtype, subclass midline	0.92915	Match	GBM, MID	0.747206	Likely match
176	SNU_MET_176	F	15	FFPE	Diffuse ped type HGG, H3-wt & IDH-wt	pedHGG_MYCN		TP53 (p.Arg337Ser | c.1009C>A) NF1 (p.Tyr2264fs | c.6789_6792delTTAC) chr 1,7 gain	ATRX : Positive (no loss) Isocitrate Dehydrogenase 1 : Negative TMHH3(Lys27) : Positive (no loss) Vimentin : Positive TRK : Focal positive Glial Fibrillary Acidic Protein : Positive in the tumor cells	F-T lobe	21	45	n	n	n	n	GBM, MYCN	glioblastoma, IDH wildtype, subclass MYCN	0.91911	Match	GBM, MYCN	0.895626	Likely match
177	SNU_MET_177	M	57	FFPE	GBM vs HGG	pedHGG_RTK1A		TP53 (p.Arg249Met | c.746G>T) ATRX (p.Ile85fs | c.253delA) CDKN2A/2B del (X0)	ATRX : Negative (mutation) BRAF(V600E) : Negative(no mutation) C-MET : Positive (+++) Glial Fibrillary Acidic Protein : Negative Isocitrate Dehydrogenase 1 : Negative(no mutation) K27M : Negative(no mutation) P16 : Negative (loss) P53 : Focal positive TMHH3(Lys27) : Positive(no mutation) Vimentin :Positive Synaptophysin :Negative TRK : Positive	Lt F-T leptomenigeal	96.89	48	p	p	p	n	PLEX, PED B	plexus tumor, subclass pediatric B	0.46489	No match	GBM, RTK III	0.488851	Likely match
179	SNU_MET_179	M	5	FFPE	GBM	pedHGG_A		TP53 (p.Met169_Thr170insGlnSerGlnHisMet | c.493_507dupCAGTCACAGCACATG) RB1 del (X1)	ATRX : Positive (no mutation) Glial Fibrillary Acidic Protein : Positive Isocitrate Dehydrogenase 1 : Negative (no mutation) K27M : Negative (no mutation) Beta-Catenin : Negative (positive in cytoplasm and membrane) DKK1 : Positive Filamin A : Positive GAB1 : Negative KCNA1 : Positive NPR3 : Negative P53 : Positive SFRP1 : Negative Synaptophysin : Positive TRK : Focal positive (50%)	CBLL	85	61	p	p	n	n	PLEX, PED B	plexus tumor, subclass pediatric B	0.14753	No match	GBM, RTK III	0.389938	Likely match
180	SNU_MET_180	M	36	FFPE	GBM	HGG_B		PDGFRA (p.Asn659Lys | c.1977C>A) TERT (C228T | c.-124C>T) PIK3R1 (p.Leu581Ser | c.1742T>C) EZH2 (p.Val626Met | c.1876G>A) CDKN2A (p.Arg58fs | c.172delC) NOTCH1 (p.Cys359Ser | c.1075T>A) TP53 (p.Arg282Trp | c.844C>T) TP53 (p.Arg273Cys | c.817C>T)	ATRX : Positive (no mutation) Glial Fibrillary Acidic Protein : Positive Isocitrate Dehydrogenase 1 : Negatvie (no mutation) K27M : Negative (no mutation)	F-P-T lobe	10.8	6	n	n	n	C228T	GBM, MID	glioblastoma, IDH wildtype, subclass midline	0.18827	No match	GBM, MID	0.762136	Likely match
182	SNU_MET_182	M	32	FFPE	GBM	pedHGG_RTK2B		MLH1 (p.His264Asn | c.790C>A) PTEN (p.Arg508* | c.1522C>T) NF1 (p.Leu1880* | c.5639T>A) BRCA1 (p.Leu52Phe | c.154C>T)	ATRX : Positive (no loss) BRAF(V600E) : Negative (no mutation) C-MET : Focal positive Glial Fibrillary Acidic Protein : Positive Isocitrate Dehydrogenase 1 : Negative (no mutation) K27M : Negative (no mutation) P16 : Positive P53 : Focal positive TMHH3(Lys27) : Positive (no mutation) Vimentin : Positive	Frontal lobe	72.6	83	p	p, f	n	n	PLEX, PED B	plexus tumor, subclass pediatric B	0.31569	No match	GBM, RTK III	0.359852	Likely match
183	SNU_MET_183	M	64	FFPE	HGG, IDH-wt with NTRK fusion, grade 4	HGAP		CDKN2A del (X0) CDKN2B del (X1) SPECC1L-NTRK2 fusion	ATRX : Positive (no mutation) Isocitrate Dehydrogenase 1 : Negative (no mutation) TMHH3(Lys27) : Positive (no loss) Vimentin : Positive Glial Fibrillary Acidic Protein : Focal positive Olig2 : Positive	Cerebellar tonsil	35.8	45	p	p	n	n	PLEX, PED B	plexus tumor, subclass pediatric B	0.12402	No match	ANA PA	0.822006	Likely match
184	SNU_MET_184	M	55	FFPE	AA, IDH-wildtype, WHO 3	HGG_F		NF1 (p.Lys1444Glu | c.4330A>G) Chr14 del (X1)	ATRX : Positive (no mutation) Glial Fibrillary Acidic Protein : Positive Isocitrate Dehydrogenase 1 : Negative (no mutation) K27M : Negative (no mutation) P16 : Positive (no loss) MAP2 : Positive Olig2 : Positive Neuronal Nuclei : Focal positive CD34 : Positive in vessels NF (NeuroFilament) : Positive in axons Synaptophysin : Weak positive	F-T lobe	8.4	4	n	n	n	n	PLEX, PED B	plexus tumor, subclass pediatric B	0.19068	No match	GBM, MID	0.498516	Likely match
193	SNU_MET_193	M	5	FFPE	Pineoblastoma, CNS WHO grade 4, residual	PB_GRP1B		NA	ATRX : Positive (no mutation) TMHH3(Lys27) : Positive (no loss) Vimentin : Negative BRG1 : Positive (No loss) INI-1 : Positive (No loss) Epithelial Membrane Antigen : Negative	Pineal gland	99.6	119	n	n	n	n	MB, G3	medulloblastoma, subclass group 3	0.44094	No match	PIN T, PB B	0.605549	Likely match

## Sheet: Supplementary Table 5
Supplementary Table 5. Comparing number of "Decisions" between the classifiers
Changed to →		DKFZ v12.5
		Match (91/193, 47.15%)	Likely match (68/193, 35.23%)	Uncertain (9/193, 4.66%)	No match (15/193, 7.77%)	No match (Control) (10/193, 5.18%)
DKFZ v11b4	Match (55/193, 28.50%)	44/193 (22.80%)	11/193 (5.70%)	0/193 (0.00%)	0/193 (0.00%)	0/193 (0.00%)
	Likely match (57/193, 29.53%)	22/193 (11.40%)	30/193 (15.54%)	1/193 (0.52%)	4/193 (2.07%)	0/193 (0.00%)
	Uncertain (14/193, 7.25%)	5/193 (2.59%)	6/193 (3.11%)	3/193 (1.55%)	0/193 (0.00%)	0/193 (0.00%)
	No match (56/193, 29.02%)	20/193 (10.36%)	20/193 (10.36%)	4/193 (2.07%)	10/193 (5.18%)	2/193 (1.04%)
	No match (Control) (11/193, 5.70%)	0/193 (0.00%)	1/193 (0.52%)	1/193 (0.52%)	1/193 (0.52%)	8/193 (4.15%)
Changed to →		SNUH-MC-91
		Match (64/193, 33.16%)	Likely match (79/193, 40.93%)	Uncertain (7/193, 3.63%)	No match (26/193,13.47%)	No match (Control) (17/193, 8.81%)
DKFZ v11b4	Match (55/193, 28.50%)	47/193 (24.35%)	8/193 (4.15%)	0/193 (0.00%)	0/193 (0.00%)	0/193 (0.00%)
	Likely match (57/193, 29.53%)	10/193 (5.18%)	45/193 (23.32%)	0/193 (0.00%)	2/193 (1.04%)	0/193 (0.00%)
	Uncertain (14/193, 7.25%)	5/193 (2.59%)	4/193 (2.07%)	3/193 (1.55%)	1/193 (0.52%)	1/193 (0.52%)
	No match (56/193, 29.02%)	2/193 (1.04%)	21/193 (10.88%)	4/193 (2.07%)	21/193 (10.88%)	8/193 (4.15%)
	No match (Control) (11/193, 5.70%)	0/193 (0.00%)	1/193 (0.52%)	0/193 (0.00%)	2/193 (1.04%)	8/193 (4.15%)
Changed to →		DKFZ v12.5
		Match (91/193, 47.15%)	Likely match (68/193, 35.23%)	Uncertain (9/193, 4.66%)	No match (15/193, 7.77%)	No match (Control) (10/193, 5.18%)
SNUH-MC-91	Match (64/193, 33.16%)	46/193 (23.83%)	17/193 (8.81%)	1/193 (0.52%)	0/193 (0.00%)	0/193 (0.00%)
	Likely match (79/193, 40.93%)	35/193 (18.13%)	38/193 (19.69%)	1/193 (0.52%)	5/193 (2.59%)	0/193 (0.00%)
	Uncertain (7/193, 3.63%)	0/193 (0.00%)	4/193 (2.07%)	3/193 (1.55%)	0/193 (0.00%)	0/193 (0.00%)
	No match (26/193, 13.47%)	6/193 (3.11%)	8/193 (4.15%)	3/193 (1.55%)	8/193 (4.15%)	1/193 (0.52%)
	No match (Control) (17/193, 8.81%)	4/193 (2.07%)	1/193 (0.52%)	1/193 (0.52%)	2/193 (1.04%)	9/193 (4.66%)

## Sheet: Supplementary Table 6
Supplementary Table 6. 105 cases' classified as 'Unknown' in SNUH-MC-92
		Basic info			Diagnosis		Sequencing results		Histopathological examinations								v11b4				v12.5				SNUH-MC
No	Sample Name	Sex	Age	Type	Initial	Final	Multi omic study (WGS, WTS)	CNS tumor-targeted NGS	IHC	Site	Ki-67	Mito	MVP	Nec	MGMTp	TERTp	Subclass	Name	Score	Decision	Subclass	Name	Score	Decision_final	Subclass_MC-91	Score_MC-91	Decision_MC-91	Subclass_MC-92	Score_MC-92	Decision_MC-92
3	SNU_MET_3	M	62	FFPE	GBM or HGAP	HGAP		FGFR (p.Asn577Lys, c.1731C>G)	ATRX : Positive (No loss) Glial Fibrillary Acidic Protein : Positive Isocitrate Dehydrogenase 1 : Negative (No mutation) K27M : Negative (No mutation) Vimentin : Negative P16 : Negative (Loss)	CBLL	46.2	19	n	p	n	n	CONTR, CEBM	control tissue, cerebellar hemisphere	0.99773	No match (Control)	CTRL_CBM	Control tissue, cerebellum	0.86186	No match (Control)	CONTR, CEBM	0.900573	No match (Control)	Unknown	0.481064	Inexplicable
6	SNU_MET_6	F	53	FT	Papillary tumor of the pineal region, provisional WHO grade II	PTPR		Chr 6, 1p del (X1)	ATRX : Positive (no mutation) Glial Fibrillary Acidic Protein : Negative Isocitrate Dehydrogenase 1 : Negative (no mutation) K27M : Negative (no mutation) Synaptophysin : Positive NF (NeuroFilament) : Negative Cytokeratin 19 : Negative Cytokeratin (Pan CK) : Positive PTEN : Positive (no loss) C-Kit : Positive Vimentin : Strong positive NSE : Positive S-100 : Focal positive MAP2 : Positive	Pineal gland	3.4	3	n	p	n	n	CONTR, HEMI	control tissue, hemispheric cortex	0.99562	No match (Control)	CTRL_HEMI	Control tissue, cerebral hemisphere	0.85051	No match (Control)	CONTR, HEMI	0.636343	No match (Control)	Unknown	0.998783	Inexplicable
7	SNU_MET_7	F	60	FFPE	PA, WHO grade 1	PA_INF	KIAA1549::BRAF	KIAA1549-BRAF fusion	ATRX : Positive (no mutation) Glial Fibrillary Acidic Protein : Positive Isocitrate Dehydrogenase 1 : Negative (no mutation) K27M : Negative (no mutation) P16 : Positive (no loss)	CBLL	3	<1	n	n	n	n	LGG, GG	low grade glioma, ganglioglioma	0.29599	No match	PA_INF	Pilocytic astrocytoma, infratentorial	0.23915	Likely match	LGG, GG	0.235674	No match	Unknown	0.978341	Low score in both v11b4, v12.5
8	SNU_MET_8	M	39	FFPE	DA, IDHwt, WHO grade II	DNET	No structural abnormality in RNA-seq	No pathogenic variants	ATRX : Positive (no mutation) Glial Fibrillary Acidic Protein : Positive Isocitrate Dehydrogenase 1 : Negative (no mutation) K27M : Negative (no mutation) INI-1 : Positive (no loss) Vimentin : Positive TMHH3 : Positive (no loss)	P-O lobe	14	<1	n	n	n	n	LGG, DNT	low grade glioma, dysembryoplastic neuroepithelial tumor	0.78123	Likely match	DNET	Dysembryoplastic neuroepithelial tumour	0.73397	Likely match	LGG, DNT	0.570598	Likely match	Unknown	0.998663	Low score in both v11b4, v12.5
10	SNU_MET_10	F	78	FFPE	Glioblastoma	GBM_RTK1		FGFR3-TACC3 Fusion PTCH2 (p.His1053Arg | c.3158A>G) TERT (C228T | c.-124C>T) PTEN (p.Arg332Lys | c.995G>A)	ATRX : Positive (no mutation) Glial Fibrillary Acidic Protein : Positive Isocitrate Dehydrogenase 1 : Negative (no mutation) K27M : Negative (no mutation) Synaptophysin : Positive Neuronal Nuclei : Focal positive CD34 : Negative	P-O lobe	51.4	2	p	p	n	C228T	GBM, MES	glioblastoma, IDH wildtype, subclass mesenchymal	0.59108	Likely match	GBM_RTK1	Glioblastoma, IDH-wildtype, RTK1 subtype	0.19964	Likely match	GBM, MES	0.701039	Likely match	Unknown	0.998267	Low score in both v11b4, v12.5
12	SNU_MET_12	F	30	FT	PGNT, WHO grade I	EVNCYT	CLIP2-MET fusion FGFR1, TRRAP, CDK6 mutation	NA	Glial fibrillary acidic protein: Positive PTEN: Positive Synaptophysin: Positive Isocitrate dehydrogenase 1: Negative Olig 2: Focal positive C-MET: Positive CD34: Negative Nestin: Positive Neu-N: Focal positive	Parietal lobe	NA	0	n	n	n	NA	DLGNT	diffuse leptomeningeal glioneuronal tumor	0.16852	No match	EVNCYT	Extraventricular neurocytoma	0.99855	Match	LGG, DNT	0.609772	No match	Unknown	0.999998	Low score in v11b4
14	SNU_MET_14	F	43	FFPE	PGNT	PGNT	SLC44A1-PRKCA	SLC44A1-PRKCA fusion	Synaptophysin : Positive Neuronal Nuclei : Positive CD34 : Very focal positive Olig2 : Negative Vimentin : Focal positive Alpha-internexin : Positive Glial Fibrillary Acidic Protein : Focal positive BRAF(V600E) : Positive	Occipital lobe	0.5	<1	p	n	p	n	LGG, PA/GG ST	low grade glioma, subclass hemispheric pilocytic astrocytoma and ganglioglioma	0.15444	No match	PA_CORT	Pilocytic astrocytoma, hemsipheric	0.09685	No match	LGG, GG	0.201494	No match	Unknown	0.882423	Low score in both v11b4, v12.5
15	SNU_MET_15	M	35	FT	Glioblastoma	GBM_MES_TYP		NA	ATRX : Positive (no mutation) Glial Fibrillary Acidic Protein : Positive Isocitrate Dehydrogenase 1 : Negative (no mutation) K27M : Negative (no mutation) Vimentin : Positive CD34 : Negative (Positive in vessels and presence of microvascular proliferation). p-m-TOR: Focal positive	Frontal lobe	18.8	16	p	p	p	C228T	GBM, MES	glioblastoma, IDH wildtype, subclass mesenchymal	0.97945	Match	GBM_MES_TYP	Glioblastoma, IDH-wildtype, mesenchymal subtype	0.99227	Match	GBM, MES	0.967136	Match	Unknown	0.998791	Inexplicable
16	SNU_MET_16	M	45	FT	DMG, H3F3A-mut, G4	DHG_G34		H3 G34, PDGFRA (p.Pro343Ser, c.1027C>T) TP53 (p.Arg248Gln, c.743G>A) ATRX (p.Phe2113fs | c.6338_6341delTTAT)	ATRX : Negative (mutation) BRAF(V600E) : Negative (no mutation) C-MET : Negative Glial Fibrillary Acidic Protein : Positive Isocitrate Dehydrogenase 1 : Negative (no mutation) K27M : Negative (no mutation) H3 K27me3 : Positive (no mutation) P16 : Negative (loss) P53 : Focal positive Vimentin : Positive Cyclin D1 : Negative Synaptophysin : Weak positive	Frontal lobe	49.13	15	n	n	p	n	GBM, G34	glioblastoma, IDH wildtype, H3.3 G34 mutant	0.9883	Match	DHG_G34	Diffuse hemispheric glioma, H3 G34-mutant	0.9961	Match	GBM, G34	0.763915	Likely match	Unknown	0.999907	Inexplicable
17	SNU_MET_17	F	42	FT	Diffuse glioma, H3.3 G34-mutant, WHO grade 4	PedDHGG_G34mu		H3F3A (p.Gly35Arg | c.103G>A) ATRX (p.Ser745Asn | c.2234G>A) TP53 (p.Arg248Gln | c.743G>A) NF1 (p.Arg1066_Asp1067delinsSer | c.3198-3_3200delCAGAGA) PDGFRA (p.Lys385Met | c.1154A>T) CDKN2A/B del (X1)	ATRX : Negative (mutation) Glial Fibrillary Acidic Protein : Positive Isocitrate Dehydrogenase 1 : Negative (no mutation) K27M : Negative (no mutation) Lin28A : Negative Olig2 : Negative Synaptophysin : Negative in tumor cells (Positive in gray matter)	Occipital lobe	59	19	p	p	p	n	CONTR, HEMI	control tissue, hemispheric cortex	0.98104	No match (Control)	CTRL_HEMI	Control tissue, cerebral hemisphere	0.96239	No match (Control)	CONTR, HEMI	0.95054	No match (Control)	Unknown	0.999998	Inexplicable
18	SNU_MET_18	F	55	FT	Glioblastoma	GBM_T3_F3	FGFR3-TACC3 fusion	NA	Glial fibrillary acidic protein: Focal positive EGFR: Positive (+++/3) EGFR VIII: Positive (+++/3) p53: Negative PTEN: Loss MGMT: Loss Galectin 3: Focal positive Epithelial membrane antigen: Very focal positive Nestin: Positive in tumor cell NeuN: Negative Synaptophysin: Focal positive in tumor ganglion cell MAP2: Positive in neuron CD34: Patchy positive	Frontal lobe	2.97	10	p	p	p	ND	GBM, RTK II	glioblastoma, IDH wildtype, subclass RTK II	0.53757	Likely match	GBM_RTK2	Glioblastoma, IDH-wildtype, RTK2 subtype	0.49357	Likely match	GBM, MES	0.873378	Likely match	Unknown	0.999454	Low score in both v11b4, v12.5
19	SNU_MET_19	F	64	FFPE	Anaplastic meningioma, WHO grade III	MNG_INT_B		NA	Glial Fibrillary Acidic Protein : Positive in the brain tissue SSTR-2 : Positive CD10 : Focal positive SMA (Smooth Muscle Actin) : Positive in endothelial cells	Lateral ventricle trigone and Temporal horn, righ	37.4	24		p	ND	ND	MNG	meningioma	0.98569	Match	MNG_INT_B	Meningioma, subtype intermediate, subclass B (novel)	0.96273	Match	MNG	0.99738	Match	Unknown	0.999922	Novel class in v12.5
21	SNU_MET_21	M	3	FFPE	Glioblastoma	ATRT_SHH INI1 (+)		NTRK1 amp (x7) NF2 del (X1) SMARCB1 del (X1) Chr22 del (x1)	ATRX : Positive (no mutation) Glial Fibrillary Acidic Protein : Negative Olig2 : Positive (100%) Vimentin : Positive Synaptophysin : Positive INI-1 : Positive TRK : Positive (+++/3)	Frontal lobe	nA	19	p	p	NA	n	ATRT, SHH	atypical teratoid/rhabdoid tumor, subclass SHH	0.13477	Uncertain	ATRT_SHH SNUC_IDH2	Atypical teratoid/rhabdoid tumour, SHH-subtype	0.24537	Uncertain	GBM, RTK II	0.491713	No match	Unknown	0.999893	Low score in both v11b4, v12.5
24	SNU_MET_24	F	57	FFPE	Low grade glioma, most-likely pilocytic astrocytoma, WHO grade 1	EPN_SPINE_SE_A		MAP2K2 (p.Lys61Ile | c.182A>T)	ATRX : Positive (no mutation) Glial Fibrillary Acidic Protein : Positive Isocitrate Dehydrogenase 1 : Negative (no mutation) K27M : Negative (no mutation) P16 : Focal positive BRAF(V600E) : Negative Epithelial Membrane Antigen : Negative Olig2 : A few positive	Spinal cord, T1-5	0.3	<1	n	n	ND	n	SUBEPN, SPINE	subependymoma, spinal	0.99891	Match	EPN_SPINE_SE_A	Subependymoma, spinal, subtype A (novel)	0.98958	Match	SUBEPN, SPINE	0.933332	Match	Unknown	0.999733	Novel class in v12.5
25	SNU_MET_25	M	29	FT	Low grade glioma, favor ganglioglioma	PLNTY		BRAF (p.Val600Glu | c.1799T>A)	ATRX : Positive (no mutation) Glial Fibrillary Acidic Protein : Positive Isocitrate Dehydrogenase 1 : Negative (no mutation) K27M : Negative (no mutation) CD 34 : Strong positive BRAF VE1: positive (mutation) Synaptophysin : Positive Neuronal Nuclei : Focal positive	Thalamus	0.49	1	n	n	n	n	CONTR, REACT	control tissue, reactive tumor microenvironment	0.22878	No match	CTRL_REACTIVE GBM_MES_TYP	Control tissue, reactive tumour microenvironment	0.51809	No match (Control)	CONTR, REACT	0.659924	No match (Control)	Unknown	0.996988	Low score in both v11b4, v12.5
26	SNU_MET_26	F	3	FT	Ganglioglioma, WHO grade 1	NET_PLAGL1_FUS	EWSR1-PLAGL1 fusion	EWSR1-TTC28 fusion	ATRX : Positive (no mutation) Glial Fibrillary Acidic Protein : Positive Isocitrate Dehydrogenase 1 : Negative (no mutation) K27M : Negative (no mutation) P16 : Focally negative (Focally loss) Neuronal Nuclei : Positive in neoplastic neurons Synaptophysin : Diffuse positive NF (NeuroFilament) : Positive in axons CD34 : Negative Lin28A : Negative m-TOR(phospo) : Positive in neoplastic neurons BRAF…	Frontal cortical area, left	2.6	1	n	n	n	n	SUBEPN, SPINE	subependymoma, spinal	0.0627	No match	NET_PLAGL1_FUS	Neuroepithelial tumour, PLAGL1-fused (novel)	0.9939	Match	LGG, GG	0.465256	Likely match	Unknown	0.95796	Low score in v11b4 Novel class in v12.5
27	SNU_MET_27	F	24	FT	Papillary glioneuronal tumor	EVNCYT	FGFR1-TACC1 fusion	NA	Isocitrate Dehydrogenase 1 : Negative (no mutation) CD34 : Negative Olig2 : Focal positive	Insula	0.7	1	p	n	n	n	LGG, DNT	low grade glioma, dysembryoplastic neuroepithelial tumor	0.43906	No match	EVNCYT	Extraventricular neurocytoma	0.99999	Match	LGG, DNT	0.918262	No match	Unknown	0.998858	Low score in v11b4
28	SNU_MET_28	F	7	FT	CNS primitive neuroectodermal tumor (PNET)	NET_PATZ1	EWSR1-PATZ1 fusion	NA	Epidermal Growth Factor Receptor : Focal positive (+/3) Epithelial Membrane Antigen : Negative Glial Fibrillary Acidic Protein : Focal positive Synaptophysin : Negative Neuronal Nuclei : Negative Olig2 : Focal positive Isocitrate Dehydrogenase 1 : Negative P53 : Positive Nestin : Focal positive INI-1 : Positive (No loss) Masson's trichrome: Some perivascular hyalinization ATRX : Positive (no loss)	Temporal lobe	16.98	3	n	n	n	ND	MB, SHH CHL AD	medulloblastoma, subclass SHH A (children and adult)	0.09156	No match	NET_PATZ1	Neuroepithelial tumour with PATZ1 fusion (novel)	0.99233	Match	GBM, MYCN	0.299423	No match	Unknown	0.974268	Low score in v11b4 Novel class in v12.5
29	SNU_MET_29	F	77	FT	LGG	GG	FGFR3-SUN2 fusion	Chr 22 del (X1)	ATRX : Positive (no mutation) Glial Fibrillary Acidic Protein : Negative Isocitrate Dehydrogenase 1 : Negative (no mutation) K27M : Negative (no mutation) P16 : Negative (loss) TMHH3(Lys27): Positive (no mutation) MLH-1 : retained expression TTF-1: Negative Vimentin : Positive Alpha-internexin : Negative Synaptophysin : Negative CD34 : Positive m-TOR(phospo) : Focal patchy positive Neuronal Nucle…	Insula	2.6	1	n	n	n	C250T	GBM, MES	glioblastoma, IDH wildtype, subclass mesenchymal	0.53005	Likely match	GG	Ganglioglioma	0.61617	Uncertain	GBM, MES	0.555923	Likely match	Unknown	0.998216	Low score in both v11b4, v12.5
32	SNU_MET_32	F	53	FFPE	HGAP	pedHGG_RTK1A		NF1 (p.Phe1247fs | c.3739_3742delTTTG) TP53 (p.Arg280*, c.838A>T) CDKN2A/B del (X0)	ATRX : Positive (no mutation) Glial Fibrillary Acidic Protein : Positive Isocitrate Dehydrogenase 1 : Negative (no mutation) K27M : Negative (no mutation) P16 : Negative (loss) Synaptophysin : Negative	F-P lobe	33	26	n	n	n	n	GBM, MID	glioblastoma, IDH wildtype, subclass midline	0.11462	No match	pedHGG_RTK1A	Diffuse paediatric-type high grade glioma, RTK1 subtype, subclass A (novel)	0.2875	Likely match	LGG, PA/GG ST	0.234723	No match	Unknown	0.977507	Low score in both v11b4, v12.5 Novel class in v12.5
35	SNU_MET_35	M	57	FFPE	High grade astrocytoma with piloid feature, WHO grade 3	HGAP		NF1 (p.Tyr2285fs | c.6852_6855delTTAC) PTPN11 (p.Tyr63Cys | c.188A>G) USP8 gain (X6) Chr 19 del (X1)	ATRX : Positive (no mutation) Glial Fibrillary Acidic Protein : Positive Isocitrate Dehydrogenase 1 : Negative (no mutation) K27M : Negative (no mutation) P16 : A few cell positive (Focal loss) P-mTOR: Positive in tumor cells	Thalamus and Frontal lobe	6.6	1	p	n	n	n	ANA PA	anaplastic pilocytic astrocytoma	0.55091	Likely match	HGAP	High-grade astrocytoma with piloid features	0.9938	Match	ANA PA	0.369766	Likely match	Unknown	0.998826	Low score in v11b4 Novel class in v12.5
37	SNU_MET_37	F	49	FFPE	Sp-EPN, WHO grade 3	EPN-SPINE G3		NA	ATRX : Positive (no mutation) Glial Fibrillary Acidic Protein : Positive P16 : Positive (no loss) L1CAM : Negative NF kappa B : Positive (Negative in the nuclei) TMHH3(Lys27) : Negative (no mutation) YAP1 : Positive in the nuclei	Spinal cord, T6-7	58.6	29	p	n	n	n	EPN, PF A	ependymoma, posterior fossa group A	0.15659	No match	EPN_SPINE_MYCN	Spinal ependymoma with MYCN amplification	0.92934	Uncertain	GBM, MYCN	0.54186	No match	Unknown	0.999631	Low score in v11b4 Novel class in v12.5
39	SNU_MET_39	M	82	FT	Glioblastoma	GBM_RTK1		SETD2 (p.Glu423* | c.1267G>T) RB1 (p.Gly100fs | c.299delG) TP53 (p.Gln136Glu | c.406C>G) PDGFR amp (X17)/KIT amp (X16) PTEN/RB1/TP53 del (X1) Chr19 del (X1)	ATRX : Positive (no mutatioin) Glial Fibrillary Acidic Protein : Positive Isocitrate Dehydrogenase 1 : Negative (no mutatioin) K27M : Negative (no mutatioin) P16 : Positive (no loss)	F-P lobe	49.2	52	p	p	p	n	GBM, MID	glioblastoma, IDH wildtype, subclass midline	0.52504	Likely match	GBM_RTK1	Glioblastoma, IDH-wildtype, RTK1 subtype	0.98332	Match	GBM, MID	0.611273	Likely match	Unknown	0.998676	Low score in v11b4
40	SNU_MET_40	M	50	FT	Glioblastoma	GBM_RTK1		TP53 (p.Arg248Gln | c.743G>A) NRAS (p.Gln61Lys | c.181C>A) SETD2 (p.Arg1496* | c.4486C>T)	L1CAM : Positive in the tumor cells ATRX : Positive (No loss) Glial Fibrillary Acidic Protein : Positive Isocitrate Dehydrogenase 1 : Negative K27M : Negative P16 : Focal positive P53 : Focal expression (58.0%) Olig2 : Positive Epithelial Membrane Antigen : Negative (nonspecific background staining) L1CAM : Positive GLUT-1 : Positive	Frontal lobe	49	2	n	n	n	C228T	CONTR, HEMI	control tissue, hemispheric cortex	0.51969	No match (Control)	GBM_RTK1 PGNT HGG_F	Glioblastoma, IDH-wildtype, RTK1 subtype	0.16206	Likely match	LGG, DNT	0.57205	No match	Unknown	0.999859	Low score in both v11b4, v12.5
42	SNU_MET_42	M	59	FT	Glioblastoma	GBM, IDH-wildtype		TP53 (p.Ile254Phe | c.760A>T) MDM4 gain (X6)	ATRX : Positive Glial Fibrillary Acidic Protein : Positive Isocitrate Dehydrogenase 1 : Negative (no mutation) K27M : Negative (no mutation) P16 : Positive (no loss) Vimentin : Positive	Temporal lobe	81.6	22	p	p	p	C250T	CONTR, HEMI	control tissue, hemispheric cortex	0.99673	No match (Control)	CTRL_HEMI	Control tissue, cerebral hemisphere	0.99781	No match (Control)	CONTR, HEMI	0.896468	No match (Control)	Unknown	0.999339	Inexplicable
43	SNU_MET_43	M	56	FT	Glioblastoma	GBM_MES_TYP		SETD2 (p.Arg540* | c.1618C>T) TCF4 p.Tyr434Cys (p.Tyr434Cys | c.1301A>G) STAG2(p.Leu791fs | c.2368_2369dupAT) BCOR (p.Asn1683_Pro1685delinsThr | c.5048_5053delATTTTC)	ATRX : Positive (no mutation) Glial Fibrillary Acidic Protein : Positive Isocitrate Dehydrogenase 1 : Negative (no mutation) K27M : Negative (no mutation) P16 : Negative (loss)	Temporal lobe	20.6	10	p	p	n	C228T	GBM IDHwt	glioblastoma, IDH wildtype, subclass mesenchymal	0.61689	Likely match	GBM_MES_TYP	Glioblastoma, IDH-wildtype, mesenchymal subtype	0.71928	Likely match	GBM, MES	0.927477	Match	Unknown	0.998829	Low score in both v11b4, v12.5
45	SNU_MET_45	F	68	FT	Anaplastic oligodendroglioma	O_IDH		FUBP1 (p.Gln434fs | c.1300delC) IDH1 (p.Arg132His | c.395G>A) CIC (p.Val2254fs | c.6761_6762delTG) SMARCB1 (p.Lys364del | c.1091_1093delAGA)	ATRX : Positive (no loss) Glial Fibrillary Acidic Protein : Positive Isocitrate Dehydrogenase 1 : Positive (mutation) K27M : Negative (no mutation)	F-T-P lobe	28	14	p	p	p	C228T	O IDH	IDH glioma, subclass 1p/19q codeleted oligodendroglioma	0.99945	Match	O_IDH	Oligodendroglioma, IDH-mutant and 1p/19q-codeleted	0.99984	Match	O IDH	0.996955	Match	Unknown	1	Inexplicable
46	SNU_MET_46	F	27	FT	Anaplastic astrocytoma, IDH-wildtype, WHO grade III	AA, IDH-wildtype		SETD2 (p.Ser2382fs | c.7143delC) SETD2 (p.Gly1563fs | c.4688delG) TP53 (p.Arg248Gln | c.743G>A) TP53 (p.Arg181His | c.542G>A) SMARCA4 (p.Arg967His | c.2900G>A) SMARCA4 (p.Arg1157Gln | c.3470G>A) ATRX (p.Arg1302fs | c.3904delA) ATRX (p.Ile1049fs | c.3145dupA) PDGFRA amp (X12) KIT amp (X11)	ATRX : Negative (mutation) Glial Fibrillary Acidic Protein : Focal positive Isocitrate Dehydrogenase 1 : Negative (no mutation) K27M : Negative (no mutation) Olig2 : Positive in tumor cells Vimentin : Positive Synaptophysin : Positive	T-P lobe	28.6	52	n	n	n	n	CONTR, HEMI	control tissue, hemispheric cortex	0.99523	No match (Control)	CTRL_HEMI	Control tissue, cerebral hemisphere	0.24236	No match (Control)	CONTR, HEMI	0.505492	No match (Control)	Unknown	0.997785	Inexplicable
48	SNU_MET_48	F	68	FT	Glioblastoma, IDH-wildtype	GBM_RTK1		SETD2 (p.Glu750fs | c.2250_2263delACCTCTGGTGTCAC) TP53 (p.Arg267Trp | c.799C>T) CIC (p.Ser2106Phe | c.6317C>T) MET-CAPZA2 Fusion	ATRX : Positive (no mutation) Glial Fibrillary Acidic Protein : Positive Isocitrate Dehydrogenase 1 : Negative (no mutation) K27M : Negative (no mutation)	Frontal lobe	45.8	15	p	p	p	n	GBM, MID	glioblastoma, IDH wildtype, subclass midline	0.12505	Likely match	GBM_RTK1	Glioblastoma, IDH-wildtype, RTK1 subtype	0.40131	Likely match	GBM, MID	0.818706	Likely match	Unknown	0.999829	Low score in both v11b4, v12.5
49	SNU_MET_49	M	3	FT	Pilocytic astrocytoma, WHO grade I	GG		SETD2 (splicing | c.7533+1G>A)	ATRX : Positive (no mutation) Glial Fibrillary Acidic Protein : Positive Isocitrate Dehydrogenase 1 : Negative (no mutation) K27M : Negative (no mutation) BRAF(V600E) : Negative CD34 : Negative Synaptophysin : Focal positive Neuronal Nuclei : Negative (positive in entrapped ganglion cells) p-m-TOR : Negative	CBLL	2.2	0	n	n	n	n	LGG, GG	low grade glioma, ganglioglioma	0.16673	Likely match	GG PLNTY	Ganglioglioma	0.64403	Likely match	LGG, GG	0.360893	Likely match	Unknown	0.972017	Low score in both v11b4, v12.5
50	SNU_MET_50	F	63	FT	DA, IDH-wildtype	GBM_MES_TYP		SETD2 (p.Asn1396fs | c.4187delA) EGFR amp (X7) NF2 del (X1)	ATRX : Positive (no mutation) Glial Fibrillary Acidic Protein : Positive Isocitrate Dehydrogenase 1 : Negative (no mutation) K27M : Negative (no mutation) Neuronal Nuclei : Focal positive in cortical and white matter neurons BRAF(V600E) : Negative p-m-TOR : Positive in tumor cells CD34 : Focal positive Vimentin : Positive S-100 : Positive Epidermal Growth Factor Receptor : Positive P16 : Mostly n…	Parietal lobe	4.8	0	n	n	p	C228T	CONTR, HEMI	control tissue, hemispheric cortex	0.51591	No match (Control)	GBM_MES_TYP	Glioblastoma, IDH-wildtype, mesenchymal subtype	0.3813	Likely match	GBM, MES	0.667215	Likely match	Unknown	0.999146	Low score in both v11b4, v12.5
51	SNU_MET_51	F	36	FT	Radiation-induced glioblastoma, IDH-wildtype	pedHGG_RTK1A		ARID1A (p.Gln288fs c.863_864delAG) SETD2 (p.Thr209fs c.625_635delACAGAGCCAGTinsC) FGFR1 (p.Asn577Lys c.1731C>A) TP53 (p.Gly245Ala c.734G>C) BRCA1 (p.Leu52Phe c.154C>T) PDGFRA amp (X6) PDGFRB amp (X7)	Synaptophysin : Positive Lin28A : Negative ATRX : Positive (no loss) Glial Fibrillary Acidic Protein : Positive Isocitrate Dehydrogenase 1 : Negative (no mutation) K27M : Negative (no mutation) INI-1 : Positive (no loss)	Temporal lobe	29.2	47	p	p	n	n	PLEX, PED B	plexus tumor, subclass pediatric B	0.1612	No match	pedHGG_RTK1A	Diffuse paediatric-type high grade glioma, RTK1 subtype, subclass A (novel)	0.58105	Likely match	GBM, MID	0.938967	Match	Unknown	0.999998	Low score in both v11b4, v12.5 Novel class in v12.5
52	SNU_MET_52	F	41	FT	Glioblastoma	pedHGG_RTK1A		CTNNB1 (p.His24Arg | c.71A>G) SETD2 (p.Ser1238fs | c.3712delT) PIK3CA (p.Arg88Gln | c.263G>A) PDGFRA (p.Ser1042Leu | c.3125C>T) FGFR1 (p.Val427Ile | c.1279G>A) SMARCA2 (p.Arg194* | c.580C>T) RET (p.Val303Met | c.907G>A) KRAS (p.Lys185fs | c.555delA) KRAS (p.Glu175fs | c.523dupG) TP53 (p.Arg273Cys | c.817C>T) TP53 (p.Ala189Val | c.566C>T) TP53 (p.Arg175His | c.524G>A) CIC (p.Pro788fs | c.2363delC)…	ATRX : Positive (no mutation) Glial Fibrillary Acidic Protein : Positive Isocitrate Dehydrogenase 1 : Negative K27M : Negative (no mutation) Beta-catenin: positive in cytoplasm P53: Overexpression MSH-2: Loss of expression MSH-6: Heterogeneous loss of expression MLH1 : No loss PMS2 : No loss	Parietal lobe	79.55	40	p	p	n	n	PLEX, PED B	plexus tumor, subclass pediatric B	0.15672	No match	pedHGG_RTK1A	Diffuse paediatric-type high grade glioma, RTK1 subtype, subclass A (novel)	0.99863	Match	GBM, MID	0.489167	Likely match	Unknown	0.999815	Low score in v11b4 Novel class in v12.5
54	SNU_MET_54	M	11	FT	Atypical teratoid rhabdoid tumor, WHO grade IV	AT/RT, WHO grade 4		BRAF (p.Val600Glu | c.1799T>A) Chr22 del (X1) SMARCB1 del (X1) NF2 del (X1)	ATRX : Positive (no mutation) Glial Fibrillary Acidic Protein : Negative Isocitrate Dehydrogenase 1 : Negative (no mutation) K27M : Negative (no mutation) Olig2 : Negative Lin28A : Negative Synaptophysin : Focal positive Epithelial Membrane Antigen : Focal positive INI-1 : Negative (loss)	Temporal lobe	55.8	4	p	p	n	n	CONTR, HEMI	Control tissue, hemispheric cortex	0.5465	No match (Control)	CTRL_HEMI	Control tissue, cerebral hemisphere	0.31864	No match (Control)	LGG, PA/GG ST	0.399672	No match (Control)	Unknown	0.999537	Low score in both v11b4, v12.5
55	SNU_MET_55	M	60	FT	Glioblastoma	GBM, IDHwt		PTEN (p.Cys105Gly | c.313T>G) TP53 (p.Cys135Tyr | c.404G>A) FGFR3-TACC3 fusion	ATRX : Positive (no mutation) Glial Fibrillary Acidic Protein : Positive Isocitrate Dehydrogenase 1 : Negative (no mutation) K27M : Negative (no mutation) P16 : Positive BRAF(V600E) : Negative RETI : Positive in vessel wall INI-1 : Positive (no loss) CD34 : Positive in vessels Synaptophysin : Negative Olig2 : Negative P53 : Strong positive	Frontal lobe	32.6	57	p	p	n	C228T	CONTR, HEMI	Control tissue, hemispheric cortex	0.99091	No match (Control)	CTRL_HEMI	Control tissue, cerebral hemisphere	0.63899	No match (Control)	CONTR, HEMI	0.765065	No match (Control)	Unknown	0.999644	Inexplicable
56	SNU_MET_56	F	2	FFPE	Pineoblastoma	PB_FOXR2		NA	Synaptophysin : Positive NF (NeuroFilament) : Negative CD117(C-Kit) : Negative Placental Alkaline Phosphatase : Negative Glial Fibrillary Acidic Protein : Negative CD45(LCA) : Negative C-MYC : Positive (heterogeneous, 60%) INI-1 : Positive	Pineal gland	84.2	141	n	p	n	n	PIN T, PB B	pineoblastoma group B	0.45848	Likely match	PB_FOXR2	Pineoblastoma, MYC/FOXR2-activated	0.96985	Match	MB, G3	0.533396	No match	Unknown	0.999995	Low score in v11b4 Novel class in v12.5
57	SNU_MET_57	F	74	FFPE	AA, IDH-wildtype, WHO grade 3	HGG_F		TP53 (p.Pro80fs | c.239delC) Chr 11, 14 del (X1)	ATRX : Positive (no mutation) Glial Fibrillary Acidic Protein : Positive Isocitrate Dehydrogenase 1 : Negative (no mutation) K27M : Negative (no mutation) P16 : Positive (no loss) MAP2 : No dysmorphic neuron Synaptophysin : Positive in the tumor and gray matter Neuronal Nuclei : Positive in neurons P53 : Negative (loss of expression) EZHIP : Negative	F-T lobe	15.8	6	n	n	p	n	GBM, MID	Glioblastoma, IDH wildtype, subclass midline	0.43999	No match	HGG_F	Adult-type diffuse high grade glioma, IDH-wildtype, subtype F (novel)	0.9438	Match	GBM, MID	0.90289	No match	Unknown	0.999868	Low score in v11b4 Novel class in v12.5
59	SNU_MET_59	M	68	FFPE	Glioblastoma	pedHGG_RTK1A		MACF1 (p.Asp2930Ala | c.8789A>C, p.Arg5233* | c.15697C>T) SETD2 (p.Arg2109* | c.6325C>T) EZH2 (p.Ala255Thr | c.763G>A) CDKN2A p.Gly111fs | c.332delG, p.Ala102fs | c.304delG FGFR2 (p.Arg664Trp | c.1990C>T) ARID2 (p.Arg285Trp | c.853C>T) TP53 (p.Arg175His | c.524G>A) SMARCB1 (p.Arg377Cys | c.1129C>T)	Synaptophysin : Positive in background Olig2 : Positive ATRX : Positive (no mutation) Glial Fibrillary Acidic Protein : Positive Isocitrate Dehydrogenase 1 : Negative (no mutation) K27M : Negative P16 : Positive INI-1 : Positive (no loss)	Frontal lobe	92.6	70	p	p	n	n	PLEX, PED B	plexus tumor, subclass pediatric B	0.39524	No match	pedHGG_RTK1A	Diffuse paediatric-type high grade glioma, RTK1 subtype, subclass A (novel)	0.99953	Match	GBM, MID	0.81816	Likely match	Unknown	0.999993	Low score in v11b4 Novel class in v12.5
61	SNU_MET_61	M	51	FFPE	Glioblastoma	HGG_E		SETD2 (p.Trp1460* | c.4380G>A) PDZD2 (p.Arg139Trp | c.415C>T) CDKN2A/2B Del (X0)	ATRX : Positive (no mutation) Glial Fibrillary Acidic Protein : Focal positive Isocitrate Dehydrogenase 1 : Negative (no mutation) K27M : Negative (no mutation)	Frontal lobe	64.2	42	p	p	n	n	PLEX, PED B	plexus tumor, subclass pediatric B	0.31998	No match	HGG_E	Adult-type diffuse high grade glioma, IDH-wildtype, subtype E (novel)	0.99993	Match	GBM, MID	0.445596	Likely match	Unknown	0.999716	Low score in v11b4 Novel class in v12.5
62	SNU_MET_62	F	60	FFPE	Glioblastoma	pedHGG_MYCN		SETD2 (p.Arg1625His | c.4874G>A) SETD2 (p.Met45Val | c.133A>G) PIK3CA (p.Glu109delinsAspLeuAsnArg | c.326_327insCCTCAATCG)	ATRX : Negative (mutation) Glial Fibrillary Acidic Protein : Positive Isocitrate Dehydrogenase 1 : Negative (no mutation) K27M : Negative (no mutation)	Frontal lobe	26	17	p	p	n	n	GBM, MYCN	glioblastoma, IDH wildtype, subclass MYCN	0.17344	No match	pedHGG_MYCN	MC Diffuse paediatric-type high grade glioma, MYCN subtype	0.27948	Uncertain	GBM, MYCN	0.308305	No match	Unknown	0.775974	Low score in both v11b4, v12.5 Novel class in v12.5
63	SNU_MET_63	F	63	FFPE	AA, IDH-wildtype, WHO grade III	GBM, IDHwt		SETD2 (p.Tyr2270fs | c.6809dupA, p.Cys1580Tyr | c.4739G>A, p.Asn951fs | c.2850dupT) EGFR (p.Pro596Leu | c.1787C>T) PTEN (p.Arg220Lys | c.659G>A) NF1 (p.Glu602* | c.1804G>T) PTEN Del (X1) NF1 Del (X1)	ATRX : Positive (no mutation) Glial Fibrillary Acidic Protein : Positive Isocitrate Dehydrogenase 1 : Negative (no mutation) K27M : Negative (no mutation) TMHH3(Lys27) : Positive (no loss)	Temporal lobe	5.66	6	n	n	n	C228T	GBM, MES	glioblastoma, IDH wildtype, subclass mesenchymal	0.39678	Likely match	GG	Ganglioglioma	0.24108	No match	GBM, MES	0.889697	Likely match	Unknown	0.999685	Low score in both v11b4, v12.5
64	SNU_MET_64	M	66	FFPE	Glioblastoma	pedHGG_RTK1A		TP53 (p.Arg273Cys, c.817C>T, p.Pro152Leu, c.455C>T), EGFR, PIK3CA, PDGFRA, FGFG2, BRACA2, NF1, CIC, SETD2, KDM6A	ATRX : Positive (No loss) Glial Fibrillary Acidic Protein : Positive Isocitrate Dehydrogenase 1 : Negative (No mutation) K27M : Negative	Frontal lobe	51.14	50	p	n	n	n	PLEX, PED B	plexus tumor, subclass pediatric B	0.21396	No match	pedHGG_RTK1A	Diffuse paediatric-type high grade glioma, RTK1 subtype, subclass A (novel)	0.99092	Match	GBM, MID	0.362817	Likely match	Unknown	0.998566	Low score in v11b4 Novel class in v12.5
65	SNU_MET_65	F	48	FFPE	Anaplastic ganglioglioma	HGNET_NOS6		TP53 (p.Ser241Tyr | c.722C>A, p.Ser241Thr | c.721T>A)	ATRX : Positive (no mutation) C-MET : Weak positive Glial Fibrillary Acidic Protein : Positive Isocitrate Dehydrogenase 1 : Negative (no mutation) K27M : Negative (no mutation) P16 : Positive P53 : Focal positive Vimentin : Positive BRAF(V600E) : Negative CD34 : Focal positive MAP2 : Focal positive Phospho-NF : Focal positive Synaptophysin : Positive Neuronal Nuclei : Positive in neurons	F-T lobe	33.51	6	n	n	n	ND	PLEX, PED B	plexus tumor, subclass pediatric B	0.20382	No match	HGNET_NOS6	High grade neuroepithelial tumor, not otherwise specified, subtype F	0.98293	Match	LGG, GG	0.299012	Likely match	Unknown	0.992252	Low score in v11b4 Novel class in v12.5
66	SNU_MET_66	F	51	FT	Glioblastoma	pedHGG_RTK1A		SETD2 (p.Asn2071fs | c.6212_6216delATAAA) PTEN (p.42Glu_43Glyfs | c.127_128delG) RB1 (p.Trp681* | c.2042G>A) TP53 (p.Val216Met | c.646G>A) NF1 (p.Arg1362* | c.4084C>T)	ATRX : Positive (no loss) Glial Fibrillary Acidic Protein : Positive Isocitrate Dehydrogenase 1 : Negative (no mutation) K27M : Negative (no mutation)	Frontal lobe, precentral gyral area	57.71	72	p	p	p	C250T	PLEX, PED B	Methylation class plexus tumor, subclass pediatric B	0.21395	No match	pedHGG_RTK1A	MC Diffuse paediatric-type high grade glioma, RTK1 subtype, subclass A (novel)	0.99092	Match	CONTR, HEMI	0.754919	No match (Control)	Unknown	0.999922	Low score in v11b4 Novel class in v12.5
67	SNU_MET_67	M	5	FFPE	Spinal ependymoma, WHO grade 3	EPN_ST_ZFTA_FUS_C		ZFTA-YAP1 fusion	ATRX : Positive (no loss) Glial Fibrillary Acidic Protein : Positive Isocitrate Dehydrogenase 1 : Negative K27M : Negative P16 : Positive (no loss) TMHH3(Lys27) : Focal positive L1CAM : Negative in nuclei, positive in the cytoplasm	Spinal cord, T9-12	30	7	p	p	n	n	EPN, RELA	ependymoma, RELA fusion	0.97959	Match	EPN_ST_ZFTA_FUS_C	MC Supratentorial ependymoma, ZFTA fusion-positive, subclass C (novel)	0.99975	Match	EPN, RELA	0.950873	Match	Unknown	0.979429	Novel class in v12.5
68	SNU_MET_68	F	3	FFPE	Medulloblastoma, histologically classic and desmoplastic/nodular, genetically favor non-WNT/non-SHH, WHO grade 4	MB_Subtype_VII	ERICH1(SNV;novel) BTAF1(SNV;novel) PDXDC1(SNV;novel)	No pathogenic variants	ALK(5A4) IHC : Negative Beta-Catenin : Positive in the rare nuclei DKK1 : Negative Filamin A : Negative GAB1 : Negative INI-1 : Positive (no loss) KCNA1 : Positive NPR3 : Negative P53 : Negative SFRP1 : Negative Synaptophysin : Positive (diffuse) RETI : Focally reticulin deposit with adesmoplastic nodules Summary) Consistent with focally desmoplastic medulloblastoma, but cannot rule out phenomeno…	CBLL	79.8	ND	n	n	n	n	MB, G4	medulloblastoma, subclass group 4	0.86531	Likely match	MB_G34_VII	Medulloblastoma, non-WNT/non-SHH, Group 4 subtype, subclass VII	0.99979	Match	MB, G4	0.861794	Likely match	Unknown	0.619207	Inexplicable
69	SNU_MET_69	M	69	FFPE	Glioblastoma	HGNET_NOS5		MSH2 (p.Tyr405* | c.1215C>A) & Multiple mutations	ATRX : Positive (no mutation) Glial Fibrillary Acidic Protein : Positive Isocitrate Dehydrogenase 1 : Negative (no mutation) K27M : Negative (no mutation) P16 : Positive (no loss)	Occipital lobe	88.8	25	p	p	p	n	PLEX, PED B	plexus tumor, subclass pediatric B	0.32611	No match	HGNET_NOS5	High grade neuroepithelial tumor, not otherwise specified, subtype E	0.99999	Match	GBM, RTK I	0.445526	Likely match	Unknown	0.999845	Low score in v11b4 Novel class in v12.5
72	SNU_MET_72	M	41	FFPE	Anaplastic ependymoma G3	EPN_PFB_1		NA	EZHIP: Negative (no overexpression) TMHH3: Positive (no loss)	4th ventricle	8.8	18	n	p	ND	ND	PLEX, PED B	plexus tumor, subclass pediatric B	0.53519	Likely match	EPN_PFB_1	Posterior fossa group B (PFB) ependymoma, subclass 1 (novel)	0.98239	Match	EPN, PF B	0.979485	Match	Unknown	0.998954	Low score in v11b4 Novel class in v12.5
74	SNU_MET_74	M	18	FFPE	Ependymoma G2	EPN_PFB_4		NA	TMHH3(Lys27) : Negative (loss) TTF-1 : Negative L1CAM: Negative EZHIP: Negative (no overexpression)	Lateral ventricle	4.8	1	n	p,f		ND	PLEX, PED B	plexus tumor, subclass pediatric B	0.45909	No match	EPN_PFB_4	Posterior fossa group B (PFB) ependymoma, subclass 4 (novel)	0.97852	Match	EPN, PF B	0.854923	Likely match	Unknown	0.999627	Low score in v11b4 Novel class in v12.5
77	SNU_MET_77	F	61	FFPE	AA IDH-wildtype	HGNET_NOS		TP53 (p.Pro278Leu, c.833C>T) MYCN amp (X12)	ATRX : Positive (no mutation) BRAF(V600E) : Negative Glial Fibrillary Acidic Protein : Positive Isocitrate Dehydrogenase 1 : Negative (no mutation) K27M : Negative (no mutation) P16: strong positve (overexpression) P53 : Focal positive TMHH3(Lys27) : Positive (no mutation) Vimentin : Positive	Frontal lobe	17.2	8	n	n	p	n	PLEX, PED B	plexus tumor, subclass pediatric B	0.34756	No match	HGNET_NOS6	High grade neuroepithelial tumor, not otherwise specified, subtype F	0.72044	Likely match	LGG, DNT	0.457495	No match	Unknown	0.999812	Low score in both v11b4, v12.5 Novel class in v12.5
78	SNU_MET_78	M	9m	FFPE	Infant-type hemispheric glioma, MET fusion-positive	DIG	FUCA1(SNV;novel)	VIM-MET fusion	ATRX : Positive (no mutation) Glial Fibrillary Acidic Protein : Positive Isocitrate Dehydrogenase 1 : Negative (no mutation) K27M : Negative (no mutation) P16 : Positive (no loss) Neuron Specific Enolase : Positive Synaptophysin : Negative Olig2 : Negative TTF-1 : Negative CD99 : Negative L1CAM : Negative Neuronal Nuclei : Negative Nestin : Focal positive TMHH3(Lys27) : Positive in the nuclei	P-O lobe	1.2	0	n	n	n	n	GBM, MES	glioblastoma, IDH wildtype, subclass mesenchymal	0.28043	No match	DIG	Desmoplastic infantile astrocytoma/ganglioglioma	0.99743	Match	LGG, DIG/DIA	0.452995	Likely match	Unknown	0.931663	Low score in v11b4
79	SNU_MET_79	F	15	FFPE	Atypical teratoid rhabdoid tumor and pleomorphic xanthoastrocytoma, WHO grade 4	GBM_MES_NOS		RAI14-BRAF fusion	P16 : Negative (loss) in tumor (Focal positive in reactive microglial cells) Glial Fibrillary Acidic Protein : Positive in PXA area and negative in AT/RT area Vimentin : Positive in both PXA and AT/RT BRAF(V600E) : Focal positive INI-1 : Focal negative (focal loss) ATRX : Positive (no mutation) in both PXA and AT/RT Isocitrate Dehydrogenase 1 : Negative (no mutation) in both PXA and AT/RT RETI : …	Parietal lobe	82.7	2	n	p	n	n	PXA	(anaplastic) pleomorphic xanthoastrocytoma	0.18247	Uncertain	GBM_MES_NOS	Glioblatsoma, mesenchymal subtype, subclass B	0.9935	Match	CONTR, REACT	0.733203	No match (Control)	Unknown	0.99146	Low score in v11b4 Novel class in v12.5
83	SNU_MET_83	F	61	FFPE	Glioblastoma F3T3	GBM, IDHwt, F3-T3		FGFR3-TACC3 fusion	ATRX (+, no mutation) IDH1 (-, no mutation) K27M (-, no mutation) CD34 (focal +) Olig2 : Focal positive TTF-1 : Negative L1CAM : Negative GLUT-1 : Negative m-TOR(phospho) : Focal positive	Parietal lobe	7.2	8	p	p	ND	ND	GBM, RTK II	Glioblastoma, IDH wildtype, subclass RTK II	0.67	Likely match	GG	Ganglioglioma	0.53098	No match	GBM, MES	0.844669	Likely match	Unknown	0.999933	Low score in both v11b4, v12.5
84	SNU_MET_84	F	73	FFPE	HGAP G3	HGNET_NOS2		ATRX (p.Glu1365* c.4093G>T) TP53 (p.Arg248Gln c.743G>A) PIK3CA (p.His1047Arg c.3140A>G) CDKN2A (p.Gly55Asp, c.164G>A) Chr 14 monosomy	ATRX : Negative (mutation) Glial Fibrillary Acidic Protein : Positive Isocitrate Dehydrogenase 1 : Negative (no mutation) K27M : Negative (no mutation) P16 : Positive (no loss) EZHIP : Negative TMHH3(Lys27) : Positive (no loss) Vimentin : Positive	CBLL & Pons	30.8	26	n	n	ND	n	GBM, RTK I	Glioblastoma, IDH wildtype, subclass RTK I	0.81529	Likely match	HGNET_NOS2	High grade neuroepithelial tumor, not otherwise specified, subtype B	0.99999	Match	GBM, RTK I	0.494133	Likely match	Unknown	0.999631	Novel class in v12.5
85	SNU_MET_85	F	22	FFPE	DNT with FGFR3-TACC3 fusion-positive	DNET		FGFR3-TACC3 fusion	ATRX : Positive (no mutation) Glial Fibrillary Acidic Protein : Positive Isocitrate Dehydrogenase 1 : Negative (no mutation) K27M : Negative (no mutation) P16 : Positive (no loss) Calretinin : Positive in inhibitory neurons and dendritic spine Glial Fibrillary Acidic Protein : Positive in reactive astrocytes MAP2 : Positive in axons m-TOR(phospo) : Focal positive in tumor cells (positive in a few…	Temporal lobe	0.4	0	n	n	n	n	LGG, DNT	low grade glioma, Dysembryoplastic neuroepithelial tumor	0.88494	Likely match	DNET	MC Dysembryoplastic neuroepithelial tumour	0.96324	Match	LGG, DNT	0.690221	Likely match	Unknown	0.999366	Inexplicable
86	SNU_MET_86	M	44	FFPE	Papillary tumor of the pineal region, WHO grade 2	PFB-4		No pathogenic variants	Glial Fibrillary Acidic Protein : Some GFAP-positive reactive astrocytes in the background P16 : A few cell positive (no loss) Synaptophysin : Negative NF (NeuroFilament) : Negative CK8-18 : Focal positive Vimentin : Positive S-100 : Focal positive Cytokeratin (Pan CK) : Focal positive L1CAM : Negative NF kappa B : Negative in the nuclei	Pineal gland	3	4	n	n	n	n	PTPR, A	papillary tumor of the pineal region group A	0.60275	Likely match	PFB-4	Posterior fossa ependymoma, subtype B, subclass 4	0.89741	Likely match	EPN, PF B	0.555674	Likely match	Unknown	0.999962	Low score in v11b4 Novel class in v12.5
87	SNU_MET_87	M	13	FFPE	Pediatric type high grade glioma, MYB-QKI fusion-positive, WHO grade 4, recurrent	pedHGG_RTK1A		TP53 (p.Arg273Cys, c.817C>T) MYB-QKI fusion	ATRX : Positive (no mutation) Glial Fibrillary Acidic Protein : Positive Isocitrate Dehydrogenase 1 : Negative (no mutation) K27M : Negative (no mutation) P16 : Strong positive (Overexpression) L1CAM : Negative CD34 : Negative in tumor cells (Positive in vessels) c-Myb : Positive (diffuse strong) EMA : negative CD99 : negative TMHH3 (Lys27) : positive (no loss) EZHIP : negative (no mutation)	Frontal lobe	69.4	54	p	p	n	n	GBM, MID	glioblastoma, IDH wildtype, subclass midline	0.98699	Match	pedHGG_RTK1A	MC Diffuse paediatric-type high grade glioma, RTK1 subtype, subclass A (novel)	0.35735	Likely match	GBM, MID	0.650976	Likely match	Unknown	0.485809	Novel class in v12.5
88	SNU_MET_88	M	58	FFPE	GBM, IDH-wt F3-T3	GBM, IDHwt, F3-T3		FGFR3-TACC3 fusion	ATRX : Positive (no mutation) Glial Fibrillary Acidic Protein : Positive Isocitrate Dehydrogenase 1 : Negative (no mutation) K27M : Negative (no mutation) P16 : Positive (no loss) BRAF(V600E) : Negative Synaptophysin : Positive in the gray matter PD-1 : Negative in tumor cells but postive in some lymphocytes (5%) PD-L1(22C3) : Tumor Proportion score, >95% CD34: Positive in capillary structure and…	Lateral ventricle & Frontal horn	7.4	2	p	n	p	C228T	GBM, MES	glioblastoma, IDH wildtype, subclass mesenchymal	0.46951	Likely match	GG	Ganglioglioma	0.98306	No match	GBM, MES	0.44126	Likely match	Unknown	0.999622	Low score in v11b4
89	SNU_MET_89	F	35	FFPE	LGG vs. subependymoma	EPN_ST_SE		No pathogenic variants	ATRX : Positive (no mutation) Glial Fibrillary Acidic Protein : Positive Isocitrate Dehydrogenase 1 : Negative (no mutation) K27M : Negative (no mutation) P16 : Negative (loss, only positive in the blood vessel) Epithelial Membrane Antigen : Negative TMHH3 (Lys27) : Positive (no loss) Olig2 : Rare positive cells	Frontal lobe	3.2	1	n	n	n	n	SUBEPN, ST	subependymoma, supratentorial	0.45823	Likely match	EPN_ST_SE	Supratentorial subependymoma	0.84669	Likely match	SUBEPN, ST	0.899853	Likely match	Unknown	0.998405	Low score in v11b4
90	SNU_MET_90	F	10	FFPE	Desmoplastic infantile ganglioglioma, BRAF V600E-mutant, WHO grade 1	Desmoplastic infantile astrocytoma		BRAF (p.Val600Glu | c.1799T>A)	ATRX : Positive (no mutation) Glial Fibrillary Acidic Protein : Positive Isocitrate Dehydrogenase 1 : Negative (no mutation) K27M : Negative (no mutation) P16 : Strong positive (overexpression) Epithelial Membrane Antigen : Negative STAT6 : Negative S-100 : Positive Olig2 : Focal positive Synaptophysin : Positive in the tumor area Neuronal Nuclei : Positive in the some neuronal nuclei NF (NeuroFi…	Medulla	2.6	4	n	n	n	n	CONTR, REACT	control tissue, reactive tumor microenvironment	0.35376	No match	CTRL_REACTIVE	MC Control tissue, reactive tumour microenvironment	0.81993	No match (Control)	CONTR, REACT	0.959784	No match (Control)	Unknown	0.997403	Low score in v11b4
92	SNU_MET_92	F	35	FFPE	PDLGG MAPK-altered or PXA	GG		MSH6 (p.Arg1334Gln | c.4001G>A) BRAF (p.Val600Glu | c.1799T>A) TP53 (p.Arg213* | c.637C>T)	ATRX : Positive (no mutation) Glial Fibrillary Acidic Protein : Positive Isocitrate Dehydrogenase 1 : Negative K27M : Negative (no mutation) P16 : Very focal positive (no loss) Olig2 : Positive BRAF(V600E) : Weak positive (mutation) MSH-6 : Negative (loss) MSH-2 : Positive (no loss) P53 : Focal weak positive (Stop codon in NGS study, p.Arg213*, c.637C>T) PD-1 : Some positive lymphocytes PD-L1(22C…	Frontal lobe	2.2	0	n	n	p	n	PXA	(anaplastic) pleomorphic xanthoastrocytoma	0.78968	Likely match	GG	Ganglioglioma	0.74396	Likely match	LGG, GG	0.506552	Likely match	Unknown	0.99682	Low score in both v11b4, v12.5
93	SNU_MET_93	M	50	FFPE	Glioblastoma	pedHGG_RTK1A		NRAS (p.Gln61Lys | c.181C>A) SETD2 (p.Arg1496* | c.4486C>T) TP53 (p.Arg248Gln | c.743G>A)	ATRX : Positive (No loss) Glial Fibrillary Acidic Protein : Positive Isocitrate Dehydrogenase 1 : Negative K27M : Negative P16 : Focal positive L1CAM : Positive in the tumor cells Olig2 : Positive Epithelial Membrane Antigen : Negative (nonspecific background staining) L1CAM : Positive GLUT-1 : Positive	Frontal lobe	37	2	n	n	n	C228T	GBM, MID	glioblastoma, IDH wildtype, subclass midline	0.49977	Uncertain	pedHGG_RTK1A	Diffuse paediatric-type high grade glioma, RTK1 subtype, subclass A (novel)	0.61451	Likely match	GBM, MID	0.920607	Match	Unknown	0.999981	Low score in both v11b4, v12.5 Novel class in v12.5
95	SNU_MET_95	F	27	FFPE	Anaplastic astrocytoma, IDH-wildtype, WHO grade III	pedHGG_RTK1A		SETD2 (p.Ser2382fs | c.7143delC) SETD2 (p.Gly1563fs | c.4688delG) TP53 (p.Arg248Gln | c.743G>A) TP53 (p.Arg181His | c.542G>A) SMARCA4 (p.Arg967His | c.2900G>A) SMARCA4 (p.Arg1157Gln | c.3470G>A) ATRX (p.Arg1302fs | c.3904delA) ATRX (p.Ile1049fs | c.3145dupA) PDGFRA amp (X12) KIT amp (X11)	ATRX : Negative (mutation) Glial Fibrillary Acidic Protein : Focal positive Isocitrate Dehydrogenase 1 : Negative (no mutation) K27M : Negative (no mutation) Olig2 : Positive in tumor cells Vimentin : Positive Synaptophysin : Positive	T-P lobe	28.6	52	n	n	n	n	GBM, MID	glioblastoma, IDH wildtype, subclass midline	0.142	No match	pedHGG_RTK1A	Diffuse paediatric-type high grade glioma, RTK1 subtype, subclass A (novel)	0.99304	Match	LGG, DNT	0.511008	No match	Unknown	0.999375	Low score in v11b4 Novel class in v12.5
96	SNU_MET_96	F	63	FFPE	Diffuse astrocytoma, IDH-wildtype	HGG_F		SETD2 (p.Asn1396fs | c.4187delA) EGFR amp (X7)	ATRX : Positive (no mutation) Glial Fibrillary Acidic Protein : Positive Isocitrate Dehydrogenase 1 : Negative (no mutation) K27M : Negative (no mutation) Neuronal Nuclei : Focal positive in cortical and white matter neurons BRAF(V600E) : Negative p-m-TOR : Positive in tumor cells CD34 : Focal positive Vimentin : Positive S-100 : Positive Epidermal Growth Factor Receptor : Positive P16 : Mostly n…	Parietal lobe	4.8	<1	n	n	p	C228T	CONTR, HEMI	control tissue, hemispheric cortex	0.10264	No match	HGG_F	Adult-type diffuse high grade glioma, IDH-wildtype, subtype F (novel)	0.17141	Uncertain	CONTR, HEMI	0.291335	No match (Control)	Unknown	0.992401	Low score in both v11b4, v12.5 Novel class in v12.5
97	SNU_MET_97	M	9	FFPE	DNET vs EVN	DNET		FGFR1-TACC1 fusion	Synaptophysin : Positive Neuronal Nuclei : Positive in a few floating neurons Glial Fibrillary Acidic Protein : Positive BRAF(V600E) : Negative Olig2 : Positive	Frontal lobe	0.5	0	n	n	n	n	LGG, DNT	low grade glioma, dysembryoplastic neuroepithelial tumor	0.9491	Match	DNET	Dysembryoplastic neuroepithelial tumor	0.99625	Match	LGG, DNT	0.996319	Match	Unknown	0.996014	Inexplicable
98	SNU_MET_98	M	46	FFPE	extraventricular neurocytoma, WHO grade II	DNET	FGFR1 TKDD	No pathogenic variants	ATRX : Positive (no mutation) Glial Fibrillary Acidic Protein : Positive Isocitrate Dehydrogenase 1 : Negative (no mutation) K27M : Negative (no mutation) MAP2 : Positive CD34 : Negative A-internexin : Weak positive in the background BRAF(V600E) : Negative Neuronal Nuclei : Negative Synaptophysin : Positive, diffuse strong m-TOR(phospo) : very focal positive	Frontal lobe	0.8	<1	n	n	n	n	LGG, DNT	low grade glioma, dysembryoplastic neuroepithelial tumor	0.34732	Uncertain	DNET	Dysembryoplastic neuroepithelial tumor	0.81931	Likely match	LGG, DNT	0.936269	Match	Unknown	0.858119	Low score in v11b4
99	SNU_MET_99	F	62	FFPE	LGG w/ cystic change, WHO 1	T12-L1 LGG		No pathogenic variants	ATRX : Positive (no mutation) Glial Fibrillary Acidic Protein : Positive Isocitrate Dehydrogenase 1 : Negative (no mutation) K27M : Negative (no mutation) P16 : Positive (no loss) Epithelial Membrane Antigen : Negative Olig2 : Focal positive Synaptophysin : Focal positive MAP2 : Weak positive Neuronal Nuclei : Positive TMHH3 (Lys27) : Positive (no loss) S-100 : Positive Cytokeratin (Pan CK) : Neg…	Spinal cord, T12-L1	5.4	3	n	p	n	n	CONTR, REACT	control tissue, reactive tumor microenvironment	0.09886	No match (Control)	GBM_MES_TYP	Glioblastoma, IDH-wildtype, mesenchymal subtype	0.17225	Uncertain	CONTR, REACT	0.53129	No match (Control)	Unknown	0.983422	Low score in both v11b4, v12.5
100	SNU_MET_100	M	3	FFPE	GG	GG	FGFR2-INA fusion	FGFR2-INA fusion	CD34 : Negative Synaptophysin : Positive BRAF(V600E) : Negative Glial Fibrillary Acidic Protein : Positive ATRX : Positive (no mutation) Alpha-internexin : Focal positive Neuronal Nuclei : Positive in neuron NF (NeuroFilament) : Positive	Frontal lobe	0.2	<1	n	n	n	n	CONTR, HEMI	control tissue, hemispheric cortex	0.13493	No match	GG	Ganglioglioma	0.45187	Likely match	LGG, GG	0.253392	Likely match	Unknown	0.997921	Low score in both v11b4, v12.5
101	SNU_MET_101	M	20	FFPE	GG	PLNTY		BRAF (p.Val600Glu | c.1799T>A) TP53 (p.Ala189Val | c.566C>T)	ATRX : Positive (no loss) Glial Fibrillary Acidic Protein : Positive Isocitrate Dehydrogenase 1 : Negative (no mutation) K27M : Negative (no mutation) CD34 : Positive BRAF(V600E) : Positive in dysplastic ganglion cells	Temporal lobe	1.6	2	n	n	n	n	PXA	(anaplastic) pleomorphic xanthoastrocytoma	0.40531	Uncertain	PLNTY	Pleomorphic low-grade neuroepithelial tumor of the young	0.88198	Likely match	PXA	0.577912	Uncertain	Unknown	0.988048	Low score in v11b4 Novel class in v12.5
102	SNU_MET_102	F	6	FFPE	Ganglioglioma, BRAF V600E-mutant, WHO grade 1	GG		BRAF (p.Val600Glu | c.1799T>A)	ATRX : Positive (no loss) Glial Fibrillary Acidic Protein : Positive Isocitrate Dehydrogenase 1 : Negative K27M : Negative P16 : Focal positive (no loss) BRAF(V600E) : Positive in ganglion cells and the background neuropil Synaptophysin : Positive Phospho-NF : Positive in some ganglion cells and axons CD34 : Positive in vascular endothelial cells	4th ventricle & CBLL	0.6	0	n	n	n	n	LGG, PA PF	low grade glioma, subclass posterior fossa pilocytic astrocytoma	0.54731	Uncertain	GG	Ganglioglioma	0.13201	Likely match	LGG, PA PF	0.319162	Uncertain	Unknown	0.871876	Low score in both v11b4, v12.5
105	SNU_MET_105	M	31	FFPE	pilocytic astrocytoma, posterior fossa-type	PA_INF		FGFR3 (p.Lys650Glu, c.1948A>G) FGFR3-TACC3 fusion	ATRX : Positive (no mutation) Glial Fibrillary Acidic Protein : Positive Isocitrate Dehydrogenase 1 : Negative (no mutation) K27M : Negative (no mutation) P16 : Focal positive (no loss)	4th ventricle and medulla	4.6	1	n	n	n	n	LGG, PA PF	low grade glioma, subclass posterior fossa pilocytic astrocytoma	0.58419	Likely match	PA_INF	Pilocytic astrocytoma, infratentorial	0.56919	Likely match	LGG, PA PF	0.477416	Likely match	Unknown	0.991224	Low score in both v11b4, v12.5
106	SNU_MET_106	M	25	FT	meningioangiomatosis with meningioma-nodules, WHO grade 1	MNG_BEN_3	LACC1 (3D_TE;4.67fold;novel)	No pathogenic variants	SSTR-2 : Positive in tumor S-100 : Negative in tumor Glial Fibrillary Acidic Protein : Negative	Sylvian fissure	5	0	n	n	n	ND	MNG	meningioma	0.56184	Likely match	MNG_BEN_3	Meningioma, subtype benign, subclass 3 (novel)	0.15943	Likely match	MNG	0.526739	Likely match	Unknown	0.456408	Low score in both v11b4, v12.5 Novel class in v12.5
107	SNU_MET_107	M	11	FT	GBM+AT/RT, IDH-wt, G4, necrosis	GBM+AT/RT, IDH-wt, G4, necrosis	S100A11 (3D_NeoTAD;6.47fold;novel)	BRAF (p.Val600Glu | c.1799T>A) SMARCB1 del (X1)	ATRX : Positive (no mutation) Glial Fibrillary Acidic Protein : Negative Isocitrate Dehydrogenase 1 : Negative (no mutation) K27M : Negative (no mutation) Olig2 : Negative Lin28A : Negative Synaptophysin : Focal positive Epithelial Membrane Antigen : Focal positive INI-1 : Negative (loss)	Temporal lobe	55.8	4	p	p	n	n	PLEX, PED B	plexus tumor, subclass pediatric B	0.36676	No match	CHORDM	Chordoma	0.06212	Uncertain	CPH, PAP	0.187724	No match	Unknown	0.884015	Low score in both v11b4, v12.5
108	SNU_MET_108	M	6	FT	Pediatric-type low-grade glioma, WHO grade 2	MYXGNT	HDAC6(SNV;known_driver) RAF1(SV_exonic;known_driver)	No pathogenic variants	ATRX : Positive (no mutation) Glial Fibrillary Acidic Protein : Positive Isocitrate Dehydrogenase 1 : Negative (no mutation) K27M : Negative (no mutation) P16 : Focal positive (no loss) Neuronal Nuclei : Positive in neurons BRAF(V600E) : Negative CD34 : Negative in the tumor cells (Positive in vessels)	Temporal lobe	2.2	2	n	n	n	n	LGG, PA/GG ST	low grade glioma, subclass hemispheric pilocytic astrocytoma and ganglioglioma	0.29433	No match	MYXGNT	Myxoid glioneuronal tumour, PDGFRA-mutant (novel)	0.24311	Likely match	LGG, PA/GG ST	0.400665	No match	Unknown	0.990325	Low score in both v11b4, v12.5 Novel class in v12.5
110	SNU_MET_110	M	11	FT	Germinoma	GCT_GERM_KIT	RAC3(SNV;known_driver) KIT(CNA_amp;double_minute;3D_TE;313.27fold;known_driver) ZDBF2(SNV;novel) SP7(SNV;novel)	NA	CD117(C-Kit) : Positive Placental Alkaline Phosphatase : Positive	Pineal gland	NA	NA	NA	NA	NA	NA	PLEX, PED B	plexus tumor, subclass pediatric B	0.42819	No match	GCT_GERM_KIT	Germinoma, subtype KIT mutant (novel)	0.99881	Match	CONTR, REACT	0.438922	No match (Control)	Unknown	0.953543	Low score in v11b4 Novel class in v12.5
112	SNU_MET_112	M	3	FT	PilA, C entrapped ganglion cells	GG	SLC39A12(3D_TE;4.79fold;novel) CACNB2(3D_TE;5.56fold;novel)	SETD2 (splicing | c.7533+1G>A)	ATRX : Positive (no mutation) Glial Fibrillary Acidic Protein : Positive Isocitrate Dehydrogenase 1 : Negative (no mutation) K27M : Negative (no mutation) BRAF(V600E) : Negative CD34 : Negative Synaptophysin : Focal positive Neuronal Nuclei : Negative (positive in entrapped ganglion cells) p-m-TOR : Negative	CBLL	2.2	<1	n	n	n	n	LGG, GG	low grade glioma, ganglioglioma	0.15587	Likely match	GG	Ganglioglioma	0.68337	Likely match	LGG, GG	0.379332	Likely match	Unknown	0.902797	Low score in both v11b4, v12.5
113	SNU_MET_113	M	6	FT	MB, classic NWNT/NSHH	MB_G34_I	GTF3C2(SNV;known_driver) GFI1(3D_SE;105.2fold;known_driver) TRPM4 (SNV; novel) INHBB(3D_TE;4.59 fold;novel)	No pathogenic variants	Beta-Catenin : Negative in nuclei DKK1 : Positive Filamin A : Positive GAB1 : Negative KCNA1 : Positive NPR3 : Negative P53 : Focal positive SFRP1 : Negative Synaptophysin : Positive Neuronal Nuclei : Focal positive in the cells of the nodules	CBLL	60	44	p	p	n	n	MB, G3	medulloblastoma, subclass group 3	0.53857	Likely match	MB_G34_I	Medulloblastoma, non-WNT/non-SHH, Group 3 subtype, subclass I	0.27262	Likely match	MB, G4	0.641903	Likely match	Unknown	0.982373	Low score in both v11b4, v12.5
117	SNU_MET_117	M	0	FT	Immature teratoma, Norris grade 2	GCT_TERA	JUND(SNV;known_driver) PHIP(SNV;novel)	NA	CD117(C-Kit) : Focal positive (Negative in primitive neuroepithelial tubule )	3rd and Lateral ventricle	48.4	n	n	n	ND	ND	PLEX, PED B	plexus tumor, subclass pediatric B	0.11827	No match	GCT_TERA	Teratoma (novel)	0.99983	Match	CONTR, ADENOPIT	0.0889021	No match (Control)	Unknown	0.598876	Low score in v11b4 Novel class in v12.5
119	SNU_MET_119	F	10	FT	PA c anaplasia, G2, rec	PA c anaplasia, G2, rec	ZNF778 (SNV;novel) NTRK2-QKI fusion	No pathogenic variants	ATRX : Positive (no mutation) Glial Fibrillary Acidic Protein : Positive Isocitrate Dehydrogenase 1 : Negative (no mutation) K27M : Negative (no mutation)	Splenium	7.4->17.8	6	n	n	n	n	PLEX, PED B	plexus tumor, subclass pediatric B	0.09208	No match	GBM_MES_TYP	Glioblastoma, IDH-wildtype, mesenchymal subtype	0.19705	Uncertain	GBM, MES	0.220681	No match	Unknown	0.764015	Low score in both v11b4, v12.5
120	SNU_MET_120	F	2	FT	ETMR, residual, G 4	ETMR_Atyp	HECW2(SNV;known_driver) JUND(SNV;known_driver) GRIK5(SNV;known_driver) 19MC(CNA_amp;double_minute;SV_fusion;known_driver) TTYH1(CNA_amp;double_minute;SV_fusion;known_driver) DNMT3B(19MC_amp,9.56fold;known_driver) ATP1B1 (SNV;novel) CCSER2(SNV;novel)	C19MC amp (X5)	NA	Occipital lobe	73	60	n	n	n	n	ETMR	embryonal tumor with multilayered rosettes	0.92618	Match	ETMR_Atyp	Embryonal tumour with multilayered rosettes, non-C19MC-altered (novel)	0.37443	Likely match	ETMR	0.966145	Match	Unknown	0.876681	Novel class in v12.5
121	SNU_MET_121	M	32	FFPE	GBM, IDHwt	GBM, IDHwt		BCOR (p.Tyr1350fs, c.4049dupA) CDKN2A/2B del (X0) Chr 9q del (X1) Chr 11p del (X1) Chr 16 del (X1)	ATRX : Positive (No mutation) Glial Fibrillary Acidic Protein : Positive Isocitrate Dehydrogenase 1 : Negative (No mutation) K27M : Negative Synaptophysin : Negative Lin28A : Negative Olig2 : Focal positive Vimentin : Positive Epidermal Growth Factor Receptor : Strong positive Bcl-2 : Focal positive (30%) P16 : Negative (loss)	P-O lobe	41	65	p	p	n	n	PLEX, PED B	plexus tumor, subclass pediatric B	0.15803	No match	pedHGG_MYCN	Diffuse paediatric-type high grade glioma, MYCN subtype	0.14404	Uncertain	GBM, MYCN	0.699134	Uncertain	Unknown	0.971664	Low score in both v11b4, v12.5
122	SNU_MET_122	M	27	FFPE	PLNTY vs.LGG MAPK pathway-altered	GG		BRAF (p.Val600Glu | c.1799T>A)	ATRX : Negative (loss) Glial Fibrillary Acidic Protein : Positive Isocitrate Dehydrogenase 1 : Negative (no mutation) K27M : Negative (no mutation) P16 : Focal positive Vimentin : Positive BRAF(V600E) : Positive CD34 : Positive Synaptophysin: Negative Neu-N: Negative	Parietal lobe	0.6	1	n	n	n	n	LGG, GG	low grade glioma, ganglioglioma	0.76779	Likely match	GG	Ganglioglioma	0.95055	Match	LGG, GG	0.870477	Likely match	Unknown	0.999843	Low score in v11b4
123	SNU_MET_123	M	42	FFPE	HGG, astrocytic	EPN_SPINE_SE_B		PIK3CA (p.Gln546Lys | c.1636C>A) BCOR (p.Glu1042fs | c.3123delC)	ATRX : Positive (no mutation) Glial Fibrillary Acidic Protein : Positive Isocitrate Dehydrogenase 1 : Negative K27M : Positive P16 : overexpression TMHH3(Lys27) : Positive Synaptophysin : Negative Neuronal Nuclei : Negative Epithelial Membrane Antigen : Negative BCOR : Negative Olig2 : Focal positive	CBLL, Vermis	17.1	10	p	p	n	C228T	SUBEPN, SPINE	subependymoma, spinal	0.31173	Uncertain	EPN_SPINE_SE_B	Subependymoma, spinal, subtype B (novel)	0.87449	Likely match	SUBEPN, SPINE	0.52885	Likely match	Unknown	0.999887	Low score in v11b4 Novel class in v12.5
124	SNU_MET_124	F	83	FFPE	High grade glioma, IDH-wildtype, CNS WHO grade 4	CNS_BCOR_FUS		CREBBP (p.Ala222fs | c.663_684delAGCTGGAATGCCGTACCCTACT) BCOR (p.Arg566fs | c.1696delC) CREBBP-BCORL1 fusion	ATRX : Positive (no mutation) Isocitrate Dehydrogenase 1 : Negative (no mutation) TMHH3(Lys27) : Positive (no mutation) Vimentin : Positive Epithelial Membrane Antigen : Negative Synaptophysin : Negative L1CAM : Focal positive NF kappa B : Negative in nuclei Neuronal Nuclei : Negative P16 : Focal positive Glial Fibrillary Acidic Protein : Negative K27M : Negative (no mutation) CD34 : Negative in …	P-O lobe	37.6	33	p	p	n	n	HGNET, BCOR	CNS high grade neuroepithelial tumor with BCOR alteration	0.54713	Likely match	CNS_BCOR_FUS	CNS tumour with BCOR/BCORL1 fusion (novel)	0.92428	Match	HGNET, BCOR	0.669244	Likely match	Unknown	0.819465	Low score in v11b4 Novel class in v12.5
125	SNU_MET_125	M	22	FFPE	Favor High-grade astrocytoma with piloid feature, WHO grade 3	PA_CORT		FGFR1 (p.Asn577Lys | c.1731C>A) NF1 (p.Arg1968* | c.5902C>T)	ATRX : Positive (no mutation) Glial Fibrillary Acidic Protein : Positive Isocitrate Dehydrogenase 1 : Negative (no mutation) K27M : Negative (no mutation) P16 : Focal positive (no loss) Olig2 : Focal postive S-100 : Positive SOX10 : Focal positive	Frontal lobe	24.6	23	p	p	n	n	LGG, PA/GG ST	low grade glioma, subclass hemispheric pilocytic astrocytoma and ganglioglioma	0.60016	Likely match	PA_CORT	Pilocytic astrocytoma, hemsipheric	0.9648	Match	LGG, PA/GG ST	0.830903	Likely match	Unknown	0.955973	Low score in v11b4
126	SNU_MET_126	M	65	FFPE	Oligodendroglioma, IDH-mutant and 1p/19q-codeleted, WHO grade 3, recurrent	A_IDH_HG		IDH1 (p.Arg132His | c.395G>A) TP53 (p.Glu224* | c.670G>T) CIC (p.His264Arg | c.791A>G) 1p/19q codeletion	ATRX : Positive (no mutation) Glial Fibrillary Acidic Protein : Positive Isocitrate Dehydrogenase 1 : Positive (mutation) K27M : Negative (no mutation) P16 : Focal positive (no loss) TMHH3(Lys27) : Near complete negative (loss) Vimentin : Negative EZHIP : Negative	Lateral ventricle	57.2	77	n	n	p	C228T	O IDH	IDH glioma, subclass 1p/19q codeleted oligodendroglioma	0.75304	Likely match	A_IDH_HG	Astrocytoma, IDH-mutant; high grade	0.83527	Likely match	O IDH	0.980836	Match	Unknown	1	Low score in v11b4
127	SNU_MET_127	M	30	FFPE	ETMR-like infantile cerebellar embryonal tumors, DICER1-mutant, CNS WHO grade 4	ETMR_Atyp		KMT2C (p.Cys394Tyr | c.1181G>A) DICER1 (splicing | c.5365-2A>G) DICER1 (p.Asp1709Glu | c.5127T>A)	Synaptophysin : Focal positive Glial Fibrillary Acidic Protein : Negative Ki-67 : Positive in 43.6% Olig2 : Focal positive S-100 : Focal positive in the cartilage and small cells Beta-Catenin : Positive in the nuclei K27M : Negative GFAP: negative Beta catenin: focal positive in the nuclei Vimentin : Positive SOX-10 : Negative INI-1 : Positive (no loss) BRG1 : Positive (no loss) Lin28A : Positive…	CBLL	52.4	55	ND	p	ND	n	ETMR	embryonal tumor with multilayered rosettes	0.06845	Uncertain	ETMR_Atyp	Embryonal tumour with multilayered rosettes, non-C19MC-altered (novel)	0.99993	Match	ETMR	0.463818	Likely match	Unknown	0.971695	Low score in v11b4 Novel class in v12.5
130	SNU_MET_130	M	7	FFPE	Medullo, Non-WNT/Non-SHH	MB_G34_V		PDGFRB del (X0) FGFR4 del (X0) PPP2R2A del (X0) EMX2 del (X0) FGFR2 del (X0)	ATRX : Positive (no mutation) Glial Fibrillary Acidic Protein : Positive Isocitrate Dehydrogenase 1 : Negative (no mutation) K27M : Negative (no mutation) P16 : Negative (loss) Olig2 : Very focal positive Vimentin : Some positive in reactive astrocytes TMHH3(Lys27) : Positive (no mutation) EZHIP : Negative Synaptophysin : Weak positive	4th ventricle	90.2	51	p	n	ND	ND	MB, G4	medulloblastoma, subclass group 4	0.99098	Match	MB_G34_V	Medulloblastoma, non-WNT/non-SHH, Group 4 subtype, subclass V	0.98158	Match	MB, G4	0.993726	Match	Unknown	0.866173	Inexplicable
132	SNU_MET_132	M	63	FFPE	AA, IDH-wildtype	pedHGG_RTK1		chromosome 14 monosomy PDGFRA (p.Gln246_Tyr249delinsHis| c.738_746delATGGACTTA, and p.Ile573_Asp576del | c.1716_1727delTATTTATGTGGA)	ATRX : Positive (no mutation) Glial Fibrillary Acidic Protein : Positive Isocitrate Dehydrogenase 1 : Negative (no mutation) K27M : Negative (no mutation) P16 : Negative Synaptophysin : Positive MAP2 : Positive Neu-N : A few positive EZHIP : Negative TMHH3(Lys27) : Positive (no loss)	CBLL	46.6	10	n	n	n	n	GBM, MID	glioblastoma, IDH wildtype, subclass midline	0.92126	Match	pedHGG_RTK1C	Diffuse paediatric-type high grade glioma, RTK1 subtype, subclass C (novel)	0.44103	Likely match	GBM, MID	0.429295	Likely match	Unknown	0.758532	Novel class in v12.5
135	SNU_MET_135	F	33	FFPE	Myxoid glioneuronal tumor, NOS, CNS WHO grade 1	MYXGNT		No pathogenic variants	ATRX : Positive (no mutation) Isocitrate Dehydrogenase 1 : Negative (no mutation) TMHH3(Lys27) : Positive (no loss) Vimentin : Positive Synaptophysin : Positive MAP2 : Focal positive NF (NeuroFilament) : Focal positive Neuronal Nuclei : Positive in several neurons in the tumor TTF-1 : Negative	Lateral ventricle	5.8	1	n	n	n	n	LGG, PA PF	low grade glioma, subclass posterior fossa pilocytic astrocytoma	0.17267	No match	MYXGNT	Myxoid glioneuronal tumour, PDGFRA-mutant (novel)	0.28642	Likely match	LGG, DNT	0.514929	No match	Unknown	0.976548	Low score in both v11b4, v12.5 Novel class in v12.5
137	SNU_MET_137	F	0	FFPE	Pilocytic astrocytoma, CNS WHO grade 1, KIAA1549-BRAF fusion	PA	KIAA1549-BRAF	KIAA1549-BRAF fusion	ATRX : Positive (no mutation) Isocitrate Dehydrogenase 1 : Negative (no mutation) TMHH3(Lys27) : Positive (no loss) Vimentin : Positive K27M : Negative (A few cell positive)	CBLL	9.2	12	n	n	n	n	GBM, MID	glioblastoma, IDH wildtype, subclass midline	0.39843	No match	GBM_RTK1	Glioblastoma, IDH-wildtype, RTK1 subtype	0.48591	No match	GBM, MID	0.352203	No match	Unknown	0.99902	Low score in both v11b4, v12.5
141	SNU_MET_141	M	18	FT	Anaplastic ependymoma	ST-EPN G3, ZFTA::MKL1	MKL1-ZFTA fusion	PTEN del (X1) RB1 del (X1) Chr 6q del (X1)	Glial fibrillary acidic protein : Positive IDH-1 : Negative INI-1 : Positive (No loss) Synaptophysin : Negative Epithelial Membrane Antigen : Negative K27M : Negative Olig2 : Focal positive P53 : Focal positive PTEN : Positive (No loss) P16 : Positive (No loss) Epidermal growth factor receptor : Positive CD99: Negative NELL2 : Negative LAMA2 : Negative YAP : Negative E-cadherin : Focal positive (…	Occipital lobe	11.53	12	n	n	ND	n	GBM, MYCN	glioblastoma, IDH wildtype, subclass MYCN	0.16143	No match	pedHGG_MYCN	Diffuse paediatric-type high grade glioma, MYCN subtype	0.71914	Uncertain	GBM, MYCN	0.482523	Uncertain	Unknown	0.95907	Low score in both v11b4, v12.5 Novel class in v12.5
143	SNU_MET_143	M	42	FT	Anaplastic ependymoma, recurrent	Pineoblastoma	PDE4DIP tentam duplication (X3.38)=microduplication	NA	Epithelial Membrane Antigen : Negative GFAP: Positive LAMA2: Focal positive NELL2: Positive	Frontal lobe	15	10	p	p	ND	ND	CONTR, HEMI	control tissue, hemispheric cortex	0.99819	No match (Control)	CTRL_HEMI	Control tissue, cerebral hemisphere	0.99978	No match (Control)	CONTR, HEMI	0.955164	No match (Control)	Unknown	0.795416	Inexplicable
145	SNU_MET_145	F	44	FT	Anaplastic ependymoma	CNS_BCOR_ITD	CREBBP-BCORL1 fusion	PTEN del (X1) RB1 del (X1) NF1 del (X1)	<EM results> Ultrathin sections show a sheet of polygonal to spindle shaped neopplastic glial cells, of which cytoplasmic membrane is tightly apposed to each other. The nuclei are round or oval and show heterochromatic chromatin pattern. The intracytoplasmic and intercellular microrosettes with microvilli and single cilium are found. Adjacent cells are joined by long Zonula adherens (intermediate…	T-P lobe	29.2	12	p	p	ND	n	HGNET, BCOR	CNS high grade neuroepithelial tumor with BCOR alteration	0.62544	Likely match	CNS_BCOR_ITD	CNS tumour with BCOR internal tandem duplication	0.89485	Likely match	HGNET, BCOR	0.767473	Likely match	Unknown	0.962481	Low score in v11b4 Novel class in v12.5
146	SNU_MET_146	F	42	FT	Anaplastic ependymoma	GBM_MES_TYP	FGF3 NeoTAD	NA	Epithelial Membrane Antigen : Positive (dot like and ring like) Glial Fibrillary Acidic Protein : Diffuse positive NELL2 : Positive NF kappa B : Positive YAP : Positive L1CAM : Positive LAMA2 : Negative	Thalamus	35	10	n	p	ND	ND	CONTR, REACT	control tissue, reactive tumor microenvironment	0.09238	No match	GBM_MES_TYP	Glioblastoma, IDH-wildtype, mesenchymal subtype	0.39601	Likely match	CONTR, REACT	0.395336	No match (Control)	Unknown	0.983432	Low score in both v11b4, v12.5
148	SNU_MET_148	M	32	FT	Ependymoma G2	SFT, G3	STAT6-NAB2 fusion	NA	NA	CPA	26.6	4	n	n	ND	ND	SFT HMPC	solitary fibrous tumor / hemangiopericytoma	0.44299	Likely match	MNG_BEN_3	Meningioma, subtype benign, subclass 3 (novel)	0.50031	No match	SFT HMPC	0.628548	Likely match	Unknown	0.999288	Low score in both v11b4, v12.5 Novel class in v12.5
153	SNU_MET_153	F	37	FT	AA, IDH-wildtype	HGG_B	No pathogenic variants & No abnormality in RNA-seq	NA	ATRX : Positive (no loss) C-MET : Negative Glial Fibrillary Acidic Protein : Focal positive Isocitrate Dehydrogenase 1 : Negative Olig2 : Focal positive P53 : Focal positive Telomerase reverse transcriptase : Positive (no loss) IDH-2 exon 4: No mutation Epidermal Growth Factor Receptor : Positive in some regions	Frontal lobe	8.5	1	n	n	n	ND	GBM, MID	glioblastoma, IDH wildtype, subclass midline	0.13051	No match	HGG_B	Adult-type diffuse high grade glioma, IDH-wildtype, subtype B (novel)	0.99929	Match	GBM, MID	0.651921	Likely match	Unknown	0.999929	Low score in v11b4 Novel class in v12.5
154	SNU_MET_154	M	49	FT	Glioblastoma, IDHwt	pedHGG_RTK1B	CCNY-PARD3 fusion PDGFRA amplification	NA	ATRX : Negative (loss) BRAF(V600E) : Negative (no mutation) C-MET : Negative Glial Fibrillary Acidic Protein : Positive Isocitrate Dehydrogenase 1 : Negative (no mutation) K27M : Negative (no mutation) P16 : Focal positive (focal loss) P53 : Focal positive TMHH3(Lys27) : Positive (no mutation) Vimentin : Positive	Temporal lobe	81.81	47	p	p	n	n	GBM, MID	glioblastoma, IDH wildtype, subclass midline	0.80444	Likely match	pedHGG_RTK1B	Diffuse paediatric-type high grade glioma, RTK1 subtype, subclass B (novel)	0.49356	Likely match	GBM, MID	0.785657	Likely match	Unknown	0.98126	Low score in both v11b4, v12.5 Novel class in v12.5
155	SNU_MET_155	M	66	FFPE	Glioblastoma	Glioblastoma	No abnormality in RNA-seq	MACF1 (p.Ser2489fs | c.7465_7471delTCCCGAT) MSH6 (p.Ile1313fs | c.3936_3951delTATTCAAAAGGGACAT) SETD2 (p.Gln1324* | c.3970C>T) BRCA2 (p.Pro2767fs | c.8298_8299dupAC) Chr 14q del (X1) Chr 22q del (X1)	Isocitrate Dehydrogenase 1 : Negative TMHH3(Lys27) : Positive (no loss) Vimentin : Positive MSH-6 : Negative (loss) MSH-2 : No loss Olig2 : Positive Epithelial Membrane Antigen : Negative (focal positive in the cells around the pseudopalisading necrosis)	Precentral area	25.4	6	p	p	n	n	GBM, MES	glioblastoma, IDH wildtype, subclass mesenchymal	0.07136	No match	NET_PATZ1	Neuroepithelial tumour with PATZ1 fusion (novel)	0.16023	No match	LGG, GG	0.415997	No match	Unknown	0.999351	Low score in both v11b4, v12.5
157	SNU_MET_157	F	53	FFPE	Diffuse high grade glioma MYB-altered	HGG, MYB altered	MYB-PACRG fusion	MYB-PACRG fusion CDKN2A/2B del (X0)	ATRX : Positive (no mutation) Isocitrate Dehydrogenase 1 : Negative (no mutation) TMHH3(Lys27) : Positive (no mutation) Vimentin : Negative Olig2 : Positive SOX-10 : Focal positive c-Myb : Positive in the nuclei (negative in the endothelial cells and entrapped normal glial and neuronal cells) Synaptophysin : Focal positive NF (NeuroFilament) : Diffuse positive in numerous entrapped axons, thus in…	Tempolar insula lobe	30.8	43	n	n	p	n	GBM, MID	glioblastoma, IDH wildtype, subclass midline	0.2346	No match	GBM_RTK1	Glioblastoma, IDH-wildtype, RTK1 subtype	0.37216	Uncertain	O IDH	0.260467	No match	Unknown	0.998941	Low score in both v11b4, v12.5
160	SNU_MET_160	M	11	FFPE	GG	CBLL GG		No pathogenic variants	ATRX : Positive (no mutation) Isocitrate Dehydrogenase 1 : Negative TMHH3(Lys27) : Positive (no loss) Vimentin : Positive BRAF(V600E) : Negative Neuronal Nuclei : Focal positive in neoplastic ganglion cells Synaptophysin : Weak positive in ganglion cells and strong positive in the background CD34 : Negative (Positive in the blood vessels) HuC/D: Positive in ganglion cells BRG1 : Positive (no loss)	CBLL tonsil	3	3	n	n	n	n	CONTR, CEBM	control tissue, cerebellar hemisphere	0.34322	No match	EPN_ST_ZFTA_RELA_A	Supratentorial ependymoma, ZFTA fusion-positive, subtype ZFTA-RELA fused, subclass A (novel)	0.08727	No match	CONTR, REACT	0.923701	No match (Control)	Unknown	0.998724	Low score in both v11b4, v12.5
161	SNU_MET_161	M	0	FFPE	Pineal anlage tumor, CNS WHO grade 4	Pineal anlage tumor		No pathogenic variants	Glial Fibrillary Acidic Protein : Focal positive Synaptophysin : Focal positive CD117(C-Kit) : Focal positive TMHH3(Lys27) : no loss Lin28A : Negative Nestin : Focal positive CD133 : Focal positive NF (NeuroFilament) : Focal positive MTAP : Focal positive Cytokeratin (Pan CK) : Negative SOX-10 : Negative Masson trichrome : Positive in the collagenous background	Pineal gland	67.2	30	n	n	ND	n	PLEX, PED B	plexus tumor, subclass pediatric B	0.52042	No match	MB_G34_III	Medulloblastoma, non-WNT/non-SHH, Group 3 subtype, subclass III	0.31502	No match	MB, G3	0.417116	No match	Unknown	0.984038	Low score in both v11b4, v12.5 Novel class in v12.5
163	SNU_MET_163	F	58	FFPE	Diffuse ped-type HGG H3-wt & IDH-wt	pedHGG_RTK1A		ARID1A (splicing | c.3715+2T>C) JAK1 (p.Lys860fs | c.2580delA) MSH6 (p.Phe1088fs | c.3261delC) SETD2 (p.Arg2109* | c.6325C>T) SETD2 (splicing | c.4715+1G>A) PDGFRA (p.Ile843del | c.2529_2531delCAT) TP53 (p.Arg306* | c.916C>T) TP53 (p.Gly245Ser | c.733G>A)	ATRX : Positive (no loss) Isocitrate Dehydrogenase 1 : Negative TMHH3(Lys27) : Positive Vimentin : Negative MLH-1 : Retained expression MSH-2 : Loss of expression MSH-6 : Loss of expression PMS-2 : Retained expression	Frontal lobe	70	30	p	p	n	n	GBM, MID	glioblastoma, IDH wildtype, subclass midline	0.35076	Uncertain	pedHGG_RTK1A	Diffuse paediatric-type high grade glioma, RTK1 subtype, subclass A (novel)	0.99849	Match	GBM, MID	0.970562	Match	Unknown	0.999993	Low score in v11b4 Novel class in v12.5
164	SNU_MET_164	F	65	FFPE	Rec GBM vs. 2ndary GBM (RT-induced)	GBM_MES_TYP		SETD2 (p.Asn951fs | c.2850dupT) EGFR (p.Pro596Leu | c.1787C>T) PTEN (p.Arg47Lys | c.140G>A)	ATRX : Positive (no loss) Glial Fibrillary Acidic Protein : Positive Isocitrate Dehydrogenase 1 : Negative (no mutation) K27M : Negative (no mutation) P16 : Very focal positive (no loss)	Temporal lobe	95.8	97	p	p	n	C228T	GBM, MES	glioblastoma, IDH wildtype, subclass mesenchymal	0.86526	Likely match	GBM_MES_TYP	Glioblastoma, IDH-wildtype, mesenchymal subtype	0.55399	Likely match	GBM, MES	0.936556	Match	Unknown	0.997814	Inexplicable
166	SNU_MET_166	M	25	FFPE	Diffuse ped type HGG, H3-wt & IDH-wt	HGG_B		PDGFRA (p.Cys235Phe | c.704G>T) TSC2 (p.Arg718His | c.2153G>A) TP53 (p.Arg337Cys | c.1009C>T) TP53 (p.Pro151Arg | c.452C>G) PDGFRA (x12) / KIT (X12) / MYC (x14) / CDK4 (x12) amp	ATRX : Positive (no mutation) Isocitrate Dehydrogenase 1 : Negative TMHH3(Lys27) : Positive (no loss) Vimentin : Weak positive P53 : Overexpression (Positive in 100% of tumor cells) CD117(C-Kit) : Positive (Positive in tumor cell mambrane) C-MYC : Positive (in 47.4% of tumor cells) CDK4 : Positive (diffuse strong positive)	Frontal lobe	47.6	33	n	n	n	n	GBM, MID	glioblastoma, IDH wildtype, subclass midline	0.82367	Likely match	HGG_B	Adult-type diffuse high grade glioma, IDH-wildtype, subtype B (novel)	0.99999	Match	GBM, MID	0.735576	Likely match	Unknown	0.996973	Novel class in v12.5

## Sheet: Supplementary table 7
Supplementary Table 7. 88 cases' classified as known classes in SNUH-MC-92
		Basic info			Diagnosis		Sequencing results		Histopathological examinations								v11b4				v12.5				SNUH-MC
No	Sample Name	Sex	Age	Type	Initial	Final	Multi omic study (WGS, WTS)	CNS tumor-targeted NGS	IHC	Site	Ki-67	Mito	MVP	Necrosis	MGMTp	TERTp	Subclass	Name	Score	Decision	Subclass	Name	Score	Decision	Subclass_MC-91	Score_MC-91	Decision_MC-91	Subclass_MC-92	Score_MC-92	Decision_MC-92	Comments
1	SNU_MET_1	M	20	FT	Atypical meningioma, G2	MNG_BEN_1		NA	Reticulum: Positive in perivascular and pericellular area	Posterior fossa	10.89	4	NA	n	ND	n	MNG	Meningioma	0.9991	Match	MNG_BEN_1	Meningioma, subtype benign, subclass 1 (novel)	0.99847	Match	MNG	0.997376	Match	MNG	0.998612	Match	well classified in all classifiers.
2	SNU_MET_2	F	71	FT	Meningioma, G1	MNG_INT_A		NA	Reticulum: Positive in perivascular area	Frontal convexity, left	20.95	1	NA	n	ND	ND	MNG	Meningioma	0.99825	Match	MNG_INT_A	Meningioma, subtype intermediate, subclass A (novel)	0.67811	Likely match	MNG	0.996186	Match	MNG	0.997999	Match	well classified in all classifiers.
4	SNU_MET_4	F	71	FFPE	GBM or HGAP	GBM_RTK1		TP53 (p.Ser106fs | c.316_320delAGCTA ) ATRX (p.Val2189Phe | c.6565G>T)	ATRX : Negative (mutation) Glial Fibrillary Acidic Protein : Positive Isocitrate Dehydrogenase 1 : Negative (no mutation) K27M : Negative (no mutation) Synaptophysin : Positive CD45(LCA) : Focal positive BRAF(V600E) : Negative MAP2 : Focal positive NF (NeuroFilament) : Focal positive Chromogranin A : Negative CD34 : Negative	CBLL	16.6	16	n	n	p	n	GBM, RTK I ANA PA	glioblastoma, IDH wildtype, subclass RTK I	0.40896	No match	GBM_RTK1	Glioblastoma, IDH-wildtype, RTK1 subtype	0.80229	Likely match	ANA PA	0.851433	Uncertain	ANA PA	0.693298	Uncertain	well classified only in v12.5
5	SNU_MET_5	F	9	FT	Ganglioglioma, G1	IHG	PPP1CB::ALK fusion	NA	ATRX : Positive (no mutation) C-MET : Weak positive in ganglion cells Glial Fibrillary Acidic Protein : Positive Isocitrate Dehydrogenase 1 : Negative K27M : Negative Olig2 : Focal positive P53 : Focal positive Vimentin : Positive Reticulum: Positive in blood vessel basement membrane Masson's trichrome: Positive in perivascular area Synaptophysin : Positive Neuronal Nuclei : Positive in entrapped…	Temporal lobe	0.67	0	n	p	n	ND	IHG	infantile hemispheric glioma	0.76053	Likely match	IHG	Infant-type hemispheric glioma	0.76086	Likely match	IHG	0.775467	Likely match	IHG	0.528221	Likely match	well classified in all classifiers.
9	SNU_MET_9	F	25	FFPE	PA, WHO grade 1	PA_MID	No structural abnormality in RNA-seq	SETD2 (p.Ala1382fs, c.4143_4144dupAG) NF1 (p.Arg1534*, c.4600C>T) NF1 (splicing | c.5609+1G>A)	ATRX : Positive (no mutation) Glial Fibrillary Acidic Protein : Positive Isocitrate Dehydrogenase 1 : Negative (no mutation) K27M : Negative P16 : Positive (no loss) BRAF(V600E) : Negative TMHH3(Lys27) : Positive	Hypothalamus	4	2	n	n	p	n	LGG, PA MID	low grade glioma, subclass midline pilocytic astrocytoma	0.88011	Likely match	PA_MID	Pilocytic astrocytoma, midline	0.9654	Match	LGG, PA MID	0.736591	Likely match	LGG, PA MID	0.768424	Likely match	well classified in all classifiers.
11	SNU_MET_11	F	28	FFPE	GBM vs HGAP	HGAP		NF1 (p.Gln1188* | c.3562C>T) NF1 (p.Gln1395fs | c.4183delC) ATRX-PPFIBP2 fusion	BRAF(V600E) : Negative ATRX : Negative (mutation) C-MET : Negative Glial Fibrillary Acidic Protein : Positive Isocitrate Dehydrogenase 1 : Negative (no mutation) K27M : Negative (no mutation) P16 : Focal positive P53 : Focal positive Vimentin : Positive Tau (phospho): Negative CD44: Diffuse positive	CBLL	9.64	4	p	p,pseudopallisading	p	n	ANA PA	anaplastic pilocytic astrocytoma	0.40913	Likely match	HGAP	High-grade astrocytoma with piloid features	0.9834	Match	ANA PA	0.979084	Match	ANA PA	0.981551	Match	well classified in all classifiers.
13	SNU_MET_13	F	5	FFPE	RGNT	PA_INF		FGFR1 (p.Lys687Glu | c.2059A>G) SETD2 (p.Arg2077* | c.6229C>T)	ATRX : Positive (no mutation) Glial Fibrillary Acidic Protein : Positive Isocitrate Dehydrogenase 1 : Negative (no mutation) K27M : Negative (no mutation) Synaptophysin : Positive (diffuse) MAP2 : Focal positive NF (NeuroFilament) : Negative	Medulla	6	1	p	p	n	n	LGG, PA PF	low grade glioma, subclass posterior fossa pilocytic astrocytoma	0.97604	Match	PA_INF	Pilocytic astrocytoma, infratentorial	0.99885	Match	LGG, PA PF	0.862895	Likely match	LGG, PA PF	0.897845	Match	well classified in all classifiers.
20	SNU_MET_20	F	42	FFPE	Glioblastoma	pedHGG_RTK1C		PDGFRA (p.Pro343Ser | c.1027C>T) NOTCH1 (p.Gly192Arg | c.574G>A) PDGFRA/KIT amp (X14) CDKN2A/2B del (X0) PTEN del (X1)	ATRX : Positive (no mutation) Glial Fibrillary Acidic Protein : Positive (no mutation) Isocitrate Dehydrogenase 1 : Negative (no mutation) K27M : Negative (no mutation) RETI : Positive in vascular structure Vimentin : Positive Olig2 : Positive	P-O lobe	35.7	21	p	p	p	n	GBM, MID	glioblastoma, IDH wildtype, subclass midline	0.99844	Match	pedHGG_RTK1C	Diffuse paediatric-type high grade glioma, RTK1 subtype, subclass C (novel)	0.5197	Likely match	GBM, MID	0.864354	Likely match	GBM, MID	0.640361	Likely match	well classified in all classifiers.
22	SNU_MET_22	F	9	FFPE	PA, G1	PA_INF	KIAA1549-BRAF fusion	No pathogenic variants	ATRX : Positive (no mutation) Glial Fibrillary Acidic Protein : Positive Isocitrate Dehydrogenase 1 : Negative (no mutation) K27M : Negative (no mutation)	CBLL	4.2	0	n	n	n	n	LGG, PA PF	low grade glioma, subclass posterior fossa pilocytic astrocytoma	0.99005	Match	PA_INF	Pilocytic astrocytoma, infratentorial	0.99998	Match	LGG, PA PF	0.935232	Match	LGG, PA PF	0.944869	Match	well classified in all classifiers.
23	SNU_MET_23	F	68	FFPE	Glioblastoma	GBM_RTK1		GOPC-ROS1 Fusion	ATRX : Positive (no mutation) Glial Fibrillary Acidic Protein : Positive Isocitrate Dehydrogenase 1 : Negative (no mutation) K27M : Negative (no mutation) TMEM119 : Positive in entrapped microglia	Insula and Frontal lobe	59.4	26	p	p	n	C228T	GBM, RTK I	glioblastoma, IDH wildtype, subclass RTK I	0.79965	Likely match	GBM_RTK1	Glioblastoma, IDH-wildtype, RTK1 subtype	0.99474	Match	GBM, RTK I	0.616943	Likely match	GBM, RTK I	0.887008	Likely match	well classified in all classifiers.
30	SNU_MET_30	F	8	FFPE	Pilocytic astrocytoma with anaplastic feature	PA_CORT		FGFR1 (p.Lys687Glu | c.2059A>G)	ATRX : Positive (no mutation) BRAF(V600E) : Negative Glial Fibrillary Acidic Protein : Positive Isocitrate Dehydrogenase 1 : Negative (no mutation) K27M : Negative (no mutation) P16 : Positive (no loss)	Suprasellar area	49.8	10	n	n	ND	n	LGG, PA	Pilocytic astrocytoma	0.72071	Likely match	PA_CORT	Pilocytic astrocytoma, hemsipheric	0.99019	Match	LGG, PA MID	0.41158	Likely match	LGG, PA MID	0.497543	Likely match	well classified in all classifiers.
31	SNU_MET_31	M	59	FFPE	HGAP	HGAP		TP53 (p.Cys135Tyr, c.404G>A) ATRX (p.Lys2036fs | c.6107_6108delAA) PDGFR amp (X9)/KIT amp (X6)	ATRX : Negative (mutation) Glial Fibrillary Acidic Protein : Positive Isocitrate Dehydrogenase 1 : Negative (no mutation) K27M : Negative (no mutation) P16 : Focal positive EZHIP : Negative TMHH3(Lys27) : Positive (no loss)	CBLL	34.4	6	p	p	p	n	A IDH, HG	IDH glioma, subclass high grade astrocytoma	0.52566	Uncertain	A_IDH_HG	Astrocytoma, IDH-mutant; high grade	0.48744	Uncertain	A IDH, HG	0.866372	Uncertain	A IDH, HG	0.902301	Uncertain	well classified in all classifiers.
33	SNU_MET_33	F	14	FFPE	Polymorphous low grade neuroeithlelial tumor (PLNTY), WHO grade 1	GG		BRAF (p.Val600Glu | c.1799T>A)	ATRX : Positive (no mutation) Glial Fibrillary Acidic Protein : Positive Isocitrate Dehydrogenase 1 : Negative (no mutation) K27M : Negative (no mutation) P16 : Negative (loss, focal positive in blood vessels and entrapped normal cells) CD34 : Focal positive P53 : Focal overexpression BRAF(V600E) : Positive Olig2 : Positive NF : Positive in entrapped neuron and axons	Parietal lobe	1.6	1	n	n	n	n	LGG, GG	low grade glioma, ganglioglioma	0.93534	Match	GG	Ganglioglioma	0.96091	Match	LGG, GG	0.953889	Match	LGG, GG	0.940041	Match	well classified in all classifiers.
34	SNU_MET_34	F	10	FFPE	Pilocytic astrocytoma	PLNTY		BRAF gain by FISH	BRAF(V600E) : Negative P16 : Positive (no loss) Epithelial Membrane Antigen : Focal positive Olig2 : Positive CD34 : Focal positive ATRX : Negative (mutation) Synaptophysin : Focal positive	3rd ventricle	11.07	<1	p(usuail for pilocytic astrocytoma)	p, c/w radiation induced, extensive	ND	ND	PLEX, PED B	plexus tumor, subclass pediatric B	0.1884	No match	PLNTY	Polymorphous low-grade neuroepithelial tumour of the young	0.1835	Likely match	PXA	0.237119	No match	PXA	0.253697	No match	well classified only in v12.5
36	SNU_MET_36	M	57	FFPE	GBM	GBM_RTK1		ATRX (p.Ser1173* c.3518C>G) FGFR1(p.Asn577Lys c.1731C>A) PDGFRA/KIT (X16) amp STAT6 (X6) GLI1 (X6) CDK4 (X7) MDM2 (X19) amp CDKN2A del (X0)	ATRX : Negative (mutation) Glial Fibrillary Acidic Protein : Positive Isocitrate Dehydrogenase 1 : Negative (no mutation) K27M : Negative (no mutation) P16 : A few cell positive CD8 : A few positive cells	Posterior insula	61.8	50	n	n	n	n	GBM, MID	glioblastoma, IDH wildtype, subclass midline	0.34946	No match	GBM_RTK1	Glioblastoma, IDH-wildtype, RTK1 subtype	0.3807	Likely match	GBM, MID	0.558658	Likely match	GBM, MID	0.351476	Likely match	well classified in all classifiers.
38	SNU_MET_38	M	7	FT	Dysembryoplastic neuroepithelial tumor, WHO grade 1	DNET		FGFR1 TKDD MAPK3 (p.Val24Gly | c.71T>G)	ATRX : Positive (no mutation) Glial Fibrillary Acidic Protein : Positive Isocitrate Dehydrogenase 1 : Negative (no mutation) K27M : Negative (no mutation) P16 : Very focal positive m-TOR (phospo) : Positive in floating neurons (and blood vessels, but negative in the entrapped normal neurons) Neuronal Nuclei : Positive in floating neurons and normal entrapped neurons	Frontal lobe	1.8	ND	n	n	n	n	LGG, DNT	low grade glioma, dysembryoplastic neuroepithelial tumor	0.96931	Match	DNET	Dysembryoplastic neuroepithelial tumour	0.98776	Match	LGG, DNT	0.979149	Match	LGG, DNT	0.990386	Match	well classified in all classifiers.
41	SNU_MET_41	F	74	FT	Glioblastoma	GBM_MES_TYP		SETD2 (p.Arg1598* | c.4792C>T) MDM4 amp (X20) EGFR gain (X6)	ATRX : Positive (no mutation) Glial Fibrillary Acidic Protein : Positive Isocitrate Dehydrogenase 1 : Negative (no mutation) K27M : Negative (no mutation) P16 : Positive (no loss)	Temporal lobe	73.6	55	p	p	p	C228T	GBM, IDHwt	glioblastoma, IDH wildtype, subclass RTK II	0.58143	Likely match	GBM_MES_TYP	Glioblastoma, IDH-wildtype, mesenchymal subtype	0.47261	Likely match	GBM, MES	0.817196	Likely match	GBM, MES	0.921714	Match	well classified in all classifiers.
44	SNU_MET_44	F	68	FT	Glioblastoma	GBM_MES_TYP		SETD2 (p.Arg2109* | c.6325C>T) EGFR (p.Glu160Asp | c.480G>C) EGFR (p.Ala289Val | c.866C>T) POLE (p.Arg1077Gly | c.3229C>G) BCOR (p.Lys1104Asn | c.3312G>C) EGFR amp (X20)	ATRX : Positive (no mutation) Glial Fibrillary Acidic Protein : Positive Isocitrate Dehydrogenase 1 : Negative (no mutation) K27M : Negative (no mutation)	P-O lobe	17.2	17	p	p	p	C250T	GBM, RTK I	glioblastoma, IDH wildtype, subclass RTK I	0.46502	Likely match	GBM_MES_TYP	Glioblastoma, IDH-wildtype, mesenchymal subtype	0.57966	Likely match	GBM, MES	0.453559	Likely match	GBM, RTK II	0.669385	Likely match	well classified in all classifiers.
47	SNU_MET_47	M	64	FT	A_IDH_HG	A_IDH_HG		IDH1 (p.Arg132His | c.395G>A) SETD2 (p.Tyr501fs | c.1503_1506delCTTA) PIK3R1 (p.Leu380del | c.1138_1140delTTA) CDKN2A (p.Glu27del | c.80_82delAGG) NOTCH3 (p.Asp1454del | c.4360_4362delGAC)	ATRX : Negative (mutation) Glial Fibrillary Acidic Protein : Positive Isocitrate Dehydrogenase 1 : Positive (mutation) K27M : Negative (no mutation)	Frontal lobe, insula and basal ganglia area	40.4	12	p	p	p	n	A IDH, HG	IDH glioma, subclass high grade astrocytoma	0.51252	Likely match	A_IDH_HG	Astrocytoma, IDH-mutant; high grade	0.7035	Likely match	A IDH, HG	0.705435	Likely match	A IDH, HG	0.761206	Likely match	well classified in all classifiers.
53	SNU_MET_53	M	60	FT	Glioblastoma	GBM_RTK1		SETD2 (p.Ser299fs | c.894delT) TERT (C228T | c.-124C>T) SHH (p.Ala168Asp | c.503C>A) RB1 (p.Ser888Asn | c.2663G>A) TP53 (p.Arg273His | c.818G>A) JAK3 (p.Arg431Gln | c.1292G>A) CDK4 amp (X6) PTEN/RB1/SMARCB1/NF2 del (X1)	ATRX : Positive (no mutation) BRAF(V600E) : Negative C-MET : Negative Glial Fibrillary Acidic Protein : Positive Isocitrate Dehydrogenase 1 : Negative (no mutation) K27M : Negative (no mutation) P16 : Positive (no loss) P53 : Focal positive TMHH3(Lys27) : Positive (no mutation) Vimentin : Positive	F-T lobe	81.32	5	p	p,extensive	p	C228T	GBM, RTK I	Glioblastoma, IDH wildtype, subclass RTK I	0.99748	Match	GBM_RTK1	Glioblastoma, IDH-wildtype, RTK1 subtype	0.99997	Match	GBM, RTK I	0.998526	Match	GBM, RTK I	0.999368	Match	well classified in all classifiers.
58	SNU_MET_58	M	75	FFPE	Oligodendroglioma, IDH-mutant and 1p/19q codeleted, WHO grade 3	O_IDH		FUBP1 (p.Gln122* | c.364C>T) IDH1 (p.Arg132His | c.395G>A) SETD2 (p.Ser2382fs | c.7143delC) ARID1B (p.Ile1658fs | c.4972_4973delAT) CIC (p.Lys1517del | c.4550_4552delAGA)	ATRX : Positive (no mutation) Glial Fibrillary Acidic Protein : Positive Isocitrate Dehydrogenase 1 : Positive (mutation) K27M : Negative (no mutation) P16 : Positive (no loss) Vimentin : Negative in the tumor center with positive in reactive gliosis	Frontal lobe	49.6	6	p	p	p	C228T	O IDH	IDH glioma, subclass 1p/19q codeleted oligodendroglioma	0.99943	Match	O_IDH	Oligodendroglioma, IDH-mutant and 1p/19q-codeleted	0.99869	Match	O IDH	0.997176	Match	O IDH	0.999641	Match	well classified in all classifiers.
60	SNU_MET_60	M	15	FFPE	Glioblastoma, IDH-mutant, G4	A_IDH_HG		MSH6 (p.Arg1172fs | c.3514dupA) IDH1 (p.Arg132His | c.395G>A) SETD2 (p.Glu282fs | c.843dupA) NOTCH1 (p.Arg56* | c.166C>T) TP53 (p.Arg342* | c.1024C>T) TP53 (p.Arg273Cys | c.817C>T) NF1 (p.Asn78fs | c.233dupA) NF1 (p.Arg2258* | c.6772C>T) NOTCH3 (p.Gly1180Asp | c.3539G>A) BCOR (splicing | c.4595+1G>T)	ATRX : Positive (no loss) Glial Fibrillary Acidic Protein : Positive Isocitrate Dehydrogenase 1 : Positive (mutation) K27M : Negative (no mutation)	Superior frontal gyrus	18.8	4	p	n	n	n	A IDH, HG	IDH glioma, subclass high grade astrocytoma	0.30751	Likely match	A_IDH_HG	Astrocytoma, IDH-mutant; high grade	0.85327	Likely match	A IDH, HG	0.683565	Likely match	A IDH, HG	0.774547	Likely match	well classified in all classifiers.
70	SNU_MET_70	F	3	FFPE	Infant-type high grade glioma, NTRK2-altered, recurrent	PXA		ZBTB43-NTRK2 fusion CDKN2A/2B Del (X1)	ATRX : Positive (no mutation) Glial Fibrillary Acidic Protein : Negative Isocitrate Dehydrogenase 1 : Negative (no mutation) K27M : Negative (no mutation) P16 : Negative (loss) TRK : Positive Synaptophysin : Negative Neuronal Nuclei : Negative (Positive in the entrapped nuclei) Olig2 : Focal positive	Posterosuperior area	22.4	18	p	n	n	n	PXA	(anaplastic) pleomorphic xanthoastrocytoma	0.98019	Match	PXA	(Anaplastic) pleomorphic xanthoastrocytoma	0.99988	Match	PXA	0.961132	Match	PXA	0.967938	Match	well classified in all classifiers.
71	SNU_MET_71	M	14	FFPE	Diffuse peidatric-type high grade glioma, H3-wildtype and IDH-wildtype, MYCN amplified, WHO grade 4	pedHGG_MYCN		PIK3CA (p.Glu545Ala | c.1634A>C) TSC2 (p.Ala1560Thr | c.4678G>A) MYCN amp (X8)	P53 : Focal positive TMHH3(Lys27) : Positive Vimentin : Positive L1CAM : Focal positive LAMA2 : Positive NELL2 : Positive P16 : Positive (No loss) Epithelial Membrane Antigen : Positive (dot-like, rim-like)	Temporal lobe	5.6	7	n	n	n	n	GBM, MYCN	glioblastoma, IDH wildtype, subclass MYCN	0.98341	Match	pedHGG_MYCN	Diffuse paediatric-type high grade glioma, MYCN subtype	0.98669	Match	GBM, MYCN	0.75027	Likely match	GBM, MYCN	0.573708	Likely match	well classified in all classifiers.
73	SNU_MET_73	F	27	FFPE	Anaplastic ependymoma G3	EPN_PFB_2		NA	EZHIP: Negative (no overexpression) TMHH3: Negative (Loss)		12.4	20	n	p	ND	ND	PLEX, PED B	plexus tumor, subclass pediatric B	0.23074	No match	EPN_PFB_2	Posterior fossa group B (PFB) ependymoma, subclass 2 (novel)	0.88484	Likely match	EPN, PF B	0.996876	Match	EPN, PF B	0.997391	Match	similar results AOM and v12.5
75	SNU_MET_75	F	46	FFPE	Ependymoma G2	AG_MYB		MYB-QKI fusion	L1CAM-focal positive, LAMA2-positive, NELL2-weak positive	CC & thal	1.62	1	n	n	p	n	LGG, MYB	low grade glioma, MYB/MYBL1	0.99514	Match	AG_MYB	Angiocentric glioma, MYB/MYBL1-altered	0.99978	Match	LGG, MYB	0.999181	Match	LGG, MYB	0.99396	Match	well classified in all classifiers.
76	SNU_MET_76	M	21	FFPE	Ependymoma G2	EPN_PFB_2		No pathogenic variants	Glial Fibrillary Acidic Protein : Positive L1CAM : Negative LAMA2 : Negative NELL2 : Weak positive P16 : Negative TMHH3(Lys27) : Positive	4th ventricle	24.8	6	n	n	n	n	EPN, PF B	ependymoma, posterior fossa group B	0.99739	Match	PFB-2	Posterior fossa ependymoma, subtype B, subclass 2	0.83655	Likely match	EPN, PF B	0.995922	Match	EPN, PF B	0.996967	Match	well classified in all classifiers.
80	SNU_MET_80	M	18	FFPE	Low grade glial or glioneuronal tumor	DNET		FGFR1 (p.Lys687Glu | c.2059A>G) FGFR1 (p.Asp683Gly | c.2048A>G)	Synaptophysin : Focal positive Neuronal Nuclei : Focal positive CD34 : Negative BRAF(V600E) : Negative Olig2 : Positive NF (NeuroFilament) : Focal positive ATRX : Positive (no mutation) Glial Fibrillary Acidic Protein : Positive Isocitrate Dehydrogenase 1 : Negative (no mutation) P16 : Focal positive	P-O lobe	5	1	p	n	n	n	LGG, DNT	low grade glioma, dysembryoplastic neuroepithelial tumor	0.80611	Likely match	DNET	Dysembryoplastic neuroepithelial tumor	0.91409	Match	LGG, DNT	0.983343	Match	LGG, DNT	0.513172	Likely match	well classified in all classifiers.
81	SNU_MET_81	M	76	FFPE	GBM or HGAP	GBM or HGAP	NF1	NF1 (p.Ile679fs | c.2033dupC) CDKN2A del (X0) CDKN2B del (X1) TP53 del (X1) NF1 del (X1)	ATRX : Positive (no mutation Glial Fibrillary Acidic Protein : Positive Isocitrate Dehydrogenase 1 : Negative (no mutation) K27M : Negative (no mutation) P16 : Negative BRAF(V600E) : Negative	Cerebellar vermis	2.8	7	n	p	n	n	DMG, K27	diffuse midline glioma H3 K27M mutant	0.14916	No match	pedHGG_RTK1B	Diffuse paediatric-type high grade glioma, RTK1 subtype, subclass B (novel)	0.19694	No match	ANA PA	0.546713	Likely match	ANA PA	0.653046	Likely match	similar results AOM and v12.5
82	SNU_MET_82	F	62	FFPE	Glioblastoma	PXA		BRAF (p.Val600Glu | c.1799T>A) TP53 (p.Lys120fs | c.357_374delCAAGTCTGTGACTTGCACinsT) ATRX (p.Asn260fs | c.779delA)	ATRX : Negative (mutation) Glial Fibrillary Acidic Protein : Positive BRAF(V600E) : Positive Epithelial Membrane Antigen : Focal positive P53 : Negative (loss of expression) P16 : Negative (loss of expression)	Cerebellar hemisphere	67	26	n	p	p	n	ANA PXA	(anaplastic) pleomorphic xanthoastrocytoma	0.42381	Likely match	PXA	Pleomorphic xanthoastrocytoma	0.69113	Likely match	PXA	0.975826	Match	PXA	0.97947	Match	well classified in all classifiers.
91	SNU_MET_91	F	51	FFPE	Glioblastoma	GBM_MES_TYP	No structural abnormality in RNA-seq	SETD2 (p.Asn2071fs | c.6212_6216delATAAA) PTEN (p.42Glu_43Glyfs | c.127_128delG) RB1 (p.Trp681* | c.2042G>A) TP53 (p.Val216Met | c.646G>A) NF1 (p.Arg1362* | c.4084C>T) PTEN del (X1)	ATRX : Positive (no loss) Glial Fibrillary Acidic Protein : Positive Isocitrate Dehydrogenase 1 : Negative (no mutation) K27M : Negative (no mutation)	Frontal lobe, precentral gyral area	57.71	72	p	p	p	C250T	GBM, RTK I	glioblastoma, IDH wildtype, subclass RTK I	0.14079	Uncertain	GBM_MES_TYP	MC Glioblastoma, IDH-wildtype, mesenchymal subtype	0.16416	Likely match	GBM, MES	0.985259	Match	GBM, MES	0.923857	Match	similar results AOM and v12.5
94	SNU_MET_94	M	59	FFPE	Glioblastoma	GBM_RTK1		TP53 (p.Ile254Phe, c.760A>T) NF2 del (X1) MDM4 amp (X6)	ATRX : Positive Glial Fibrillary Acidic Protein : Positive Isocitrate Dehydrogenase 1 : Negative (no mutation) K27M : Negative (no mutation) P16 : Positive (no loss) Vimentin : Positive	Temporal lobe	81.6	22	p	p	p	C250	GBM, RTK I	glioblastoma, IDH wildtype, subclass RTK I	0.90383	Match	GBM_RTK1	Glioblastoma, RTK1 subtype	0.99207	Match	GBM, RTK I	0.974707	Match	GBM, RTK I	0.991287	Match	well classified in all classifiers.
103	SNU_MET_103	F	3	FFPE	Medulloblastoma, histologically MBEN, genetically Non-WNT/Non-SHH type, WHO grade 4	MB_G34_I		KMT2C (p.Ala1685fs | c.5052delA)	EZHIP : Negative (no overexpression) Glial Fibrillary Acidic Protein : Focal positive L1CAM : Positive NF kappa B : Negative in nuclei (Positive in the cytoplasm P16 : Positive (overexpression) TMHH3(Lys27) : Positive (no loss) YAP1 : Negative (Positive in vascular space) ALK(5A4) IHC : Negative Beta-Catenin : Negative in the nuclei DKK1 : Negative Filamin A : Negative GAB1 : Negative KCNA1 : Pos…	4th ventricle	38	60	p	n	ND	n	MB, G4	medulloblastoma, subclass group 4	0.99157	Match	MB_G34_I	Medulloblastoma, Group 3 subtype, subclass I	0.99999	Match	MB, G4	0.968925	Match	MB, G4	0.996166	Match	well classified in all classifiers.
104	SNU_MET_104	M	14	FFPE	Embryonal tumor, NOS, WHO grade 4	pedHGG_RTK2A		FBXW7 (p.Arg465Cys | c.1393C>T) TERT (C228T | c.-124C>T) PTPN11 (p.Gly60Val | c.179G>T) PALB2 (p.Thr351fs | c.1050_1053delAACA) NF1 (p.Arg1276Pro | c.3827G>C) NF1 (p.Arg2450* | c.7348C>T)	EZHIP : Negative Glial Fibrillary Acidic Protein : Focal positive L1CAM : Focal positive NF kappa B : Negative in the nuclei P16 : A few positive (no loss) TMHH3(Lys27) : Positive (no loss) YAP1 : Positive in the tumor cell nuclei Olig2 : Negative (loss) Epithelial Membrane Antigen : Negative ATRX : Positive (no mutaion) BCOR : Negative Lin28A : Negative	Cerebrum + CBLL	69.8	17	p	p	p	C228T	GBM, RTK III	glioblastoma IDH wildtype, subclass RTK III	0.99517	Match	pedHGG_RTK2A	Diffuse paediatric-type high grade glioma, RTK2 subtype, subclass A (novel)	1	Match	GBM, RTK III	0.986428	Match	GBM, RTK III	0.989385	Match	well classified in all classifiers.
109	SNU_MET_109	M	6	FT	MB, classic, NWNT/NSHH	MB_G34_II	GFI1B(3D_SE;258.5fold;known_driver) ZFPM1(SNV;novel) CTDNEP1(SNV;novel)	No pathogenic variants	Beta-Catenin : Positive (cytoplasmic) DKK1 : Negative Filamin A : Positive GAB1 : Focal positive KCNA1 : Positive NPR3 : Negative P53 : Focal positive SFRP1 : Focal positive Synaptophysin : Positive	4th ventricle	71.84	7	n	n	n	n	MB, G3	medulloblastoma, subclass group 3	0.99794	Match	MB_G34_II	Medulloblastoma, non-WNT/non-SHH, Group 3 subtype, subclass II	0.99434	Match	MB, G3	0.963076	Match	MB, G3	0.977548	Match	well classified in all classifiers.
111	SNU_MET_111	M	9	FT	MB, classic, NWNT/NHH	MB_G34_VII	PRDM6(3D_SE;90.89fold;known_driver) HKR1(SNV;novel)	PTEN del (X1)	Beta-Catenin : Negative in nuclei (positive in membrane) DKK1 : Positive Filamin A : Negative GAB1 : Negative KCNA1 : Positive NPR3 : Negative P53 : Negative SFRP1 : Negatrive Synaptophysin : Positive	4th ventricle	50.34	3	n	n	n	n	MB, G4	medulloblastoma, subclass group 4	0.99842	Match	MB_G34_VII	Medulloblastoma, non-WNT/non-SHH, Group 4 subtype, subclass VII	0.99983	Match	MB, G4	0.996494	Match	MB, G4	0.998497	Match	well classified in all classifiers.
114	SNU_MET_114	F	4	FT	MB, classic, NWNT/NSHH, G4	MB_G34_I	GFI1B(3D_SE;368.06fold;known_driver) DCAF17(SNV;novel)	Chr 7q gain Chr 16q loss	Beta-catenin : Negative in the nuclei (Positive in cytoplasm) DKK1 : Negative Filamin A : Positive GAB1 : Negative KCNA1 : Positive NPR3 : Negative P53 : Focal overexpression (up to 48.2%) SFRP1 : Negative Synaptophysin : Positive	Posterior fossa	72	ND	n	n	n	n	MB, G4	medulloblastoma, subclass group 4	0.99264	Match	MB_G34_I	Medulloblastoma, non-WNT/non-SHH, Group 3 subtype, subclass I	0.49096	Likely match	MB, G4	0.991219	Match	MB, G4	0.996328	Match	well classified in all classifiers.
115	SNU_MET_115	M	0	FT	Embryonal tumor with multilayered rosettes, G 4	ETMR_C19MC	SCYL2(SNV;known_driver) 19MC(CNA_amp;double_minute;SV_fusion;known_driver) TTYH1(CNA_amp;double_minute;SV_fusion;known_driver) DNMT3B(19MC_amp,9.56fold;known_driver) DPRX(3D_SE;67.31fold;novel) CA1(3D_TE;4.34fold;novel)	C19MC amp (X5)	Beta-Catenin : Negative in the nuclei Filamin A : Positive GAB1 : Negative Synaptophysin : Positive INI-1 : Positive (retained expression, No loss) Lin28A : Positive P16 : Negative (loss) Glial Fibrillary Acidic Protein : Focal positive TRK : Positive	Posterior fossa	67.3	44	n	n	n	n	ETMR	embryonal tumor with multilayered rosettes	0.99504	Match	ETMR_C19MC	Embryonal tumour with multilayered rosettes, C19MC-altered	0.99652	Match	ETMR	0.977518	Match	ETMR	0.981077	Match	well classified in all classifiers.
116	SNU_MET_116	F	43	FT	Anaplastic astrocytoma, G3	A_IDH_LG		NA	ATRX : Negative (Mutation) K27M : Negative (No mutation) Isocitrate dehydrogenase 1 : Positive (Mutation)	Temporal lobe	6.5	5	p	p	p	n	A IDH, HG	IDH glioma, subclass high grade astrocytoma	0.80143	Likely match	A_IDH_LG	Astrocytoma, IDH-mutant; lower grade	0.78342	Likely match	A IDH	0.502888	Likely match	A IDH	0.511376	Likely match	well classified in all classifiers.
118	SNU_MET_118	M	42	FT	LGG	EPN_SPINE	BTBD9(SNV;novel) SCAF1(SNV;novel) MED14(SNV;novel) GAGE2A(3D_NeoTAD;8.29fold;novel) GAGE10(3D_NeoTAD;6.36fold;novel) GAGE12E(3D_NeoTAD;8.29fold;novel) UPK3B(3D_SE;4.86fold;novel)	Chr 19 del (X1)	ATRX : Positive (no loss) Glial Fibrillary Acidic Protein : Positive Isocitrate Dehydrogenase 1 : Negative (no mutation) K27M : Negative (no mutation) P16 : Negative (loss) TMHH3(Lys27) : Positive (no loss) EZHIP : Negative (no overexpression) Epithelial Membrane Antigen : Negative (no dot or ring) CD99 : Positive in the tumor cell membrane, but no dot-like positivity	Spinal cord, C2-4	1.6	1	n	n	n	n	EPN, SPINE	ependymoma, spinal	0.67233	Likely match	EPN_SPINE	Spinal ependymoma	0.9415	Match	EPN, SPINE	0.918949	Match	EPN, SPINE	0.744551	Likely match	well classified in all classifiers.
128	SNU_MET_128	M	11	FFPE	Medulloblastoma, Classic, genetically non-WNT/non-SHH, WHO grade 4	MB_G34_VIII		KMT2D (splicing c.5783-2A>T) Isochromosome 17q	NA	Posterior fossa	71.33	23	n	n	ND	n	MB, G4	medulloblastoma, subclass group 4	0.99952	Match	MB_G34_VIII	Medulloblastoma, non-WNT/non-SHH, Group 4 subtype, subclass VIII	0.99979	Match	MB, G4	0.999059	Match	MB, G4	0.999233	Match	well classified in all classifiers.
129	SNU_MET_129	M	46	FFPE	Pituicyte tumor family	PITUI		HRAS (p.Gln61Lys | c.181C>A)	Glial Fibrillary Acidic Protein : Negative ACTH(Adrenocorticotropin) : Negative Follicle Stimulating Hormone : Negative GROWTH HORMONE : Negative Luteinizing Hormone : Negative P53 : Weak positive (wildtype pattern) PIT-1 : Negative Prolactin : Negative TSH(Thyroid Stimulating Hormone) : Negative GLUT-1 : Focal positive SSTR-2 : Focal positive TMHH3 (Lys27) : Positive (no loss) L1CAM : Negative T…	Pituitary	3.2	1	n	n	n	n	PITUI, SCO, GCT	pituicytoma / granular cell tumor / spindle cell oncocytoma	0.995	Match	PITUI	Pituicytoma, granular cell tumour of the sellar region, and spindle-cell oncocytoma	0.99994	Match	PITUI	0.996688	Match	PITUI	0.997281	Match	well classified in all classifiers.
131	SNU_MET_131	M	52	FFPE	Anaplastic oligodendroglioma, IDH-mutant and 1p/19q-codeleted	O_IDH		IDH1 (p.Arg132His | c.395G>A) TP53 (p.Arg175His | c.524G>A) CIC (p.Arg1124Trp | c.3370C>T) 1p/19 codeletion	ATRX : Positive (no loss) Glial Fibrillary Acidic Protein : Positive Isocitrate Dehydrogenase 1 : Positive (mutation) K27M : Negative (no mutation)	Frontal lobe	39.6	31	p	n	p	C250T	O IDH	IDH glioma, subclass 1p/19q codeleted oligodendroglioma	0.79244	Likely match	O_IDH	Oligodendroglioma, IDH-mutant and 1p/19q-codeleted	0.78328	Likely match	O IDH	0.914581	Match	O IDH	0.984333	Match	well classified in all classifiers.
133	SNU_MET_133	M	52	FFPE	O3 (R/O OA)	O_IDH		CIC (p.Tyr1148His | c.3442T>C, p.Arg2424Cys | c.7270C>T) FUBP1 (splicing | c.1247-1G>A, splicing | c.1105-1G>A) IDH1 (p.Arg132His | c.395G>A) TP53 (p.Tyr205His | c.613T>C)	CD34 : Negative (Positive in blood vessel) BRAF(V600E) : Negative ATRX : Positive (no loss) Glial Fibrillary Acidic Protein : Positive Isocitrate Dehydrogenase 1 : Positive (mutation) K27M : Negative (no mutation)	Frontal lobe	31.4	7	n	n	p	C228T	O IDH	IDH glioma, subclass 1p/19q codeleted oligodendroglioma	0.98853	Match	O_IDH	Oligodendroglioma, IDH-mutant and 1p/19q-codeleted	0.97911	Match	O IDH	0.981932	Match	O IDH	0.998064	Match	well classified in all classifiers.
134	SNU_MET_134	M	12	FFPE	Atypical dysembryoplastic neuroepithelial tumor	DNET		PTCH2 (p.Gln488Leu | c.1463A>T) PIK3CA (p.Gln546Lys | c.1636C>A) FGFR1 (p.Arg692Pro | c.2075G>C) FGFR1 (p.Lys687Glu | c.2059A>G) CHEK2 (splicing | c.444+1delG)	ATRX : Positive (no mutation) Isocitrate Dehydrogenase 1 : Negative (no mutation) TMHH3(Lys27) : Positive (no loss) Vimentin : Positive Synaptophysin : Positive Neuronal Nuclei : Positive in floating neurons CD34 : Positive in vascular endothelium Olig2 : Positive in the tumor cells	Frontal lobe	5.8	7	p	n	n	n	LGG, DNT	low grade glioma, dysembryoplastic neuroepithelial tumor	0.99755	Match	DNET	Dysembryoplastic neuroepithelial tumour	0.99973	Match	LGG, DNT	0.998049	Match	LGG, DNT	0.993131	Match	well classified in all classifiers.
136	SNU_MET_136	M	39	FFPE	O2	O_IDH		MSH6 (p.Ala36Val | c.107C>T) IDH1 (p.Arg132His | c.395G>A) PIK3CA (p.Asp939Gly | c.2816A>G) MSH3 (p.Ala54_Ala60delinsPro | c.160_178delGCTGCAGCGGCCGCAGCGGinsC) TP53 (p.Gly262Asp | c.785G>A) CIC (splicing | c.3861+2T>G) 1p/19 codeletion	ATRX : Positive (no loss) Glial Fibrillary Acidic Protein : Positive Isocitrate Dehydrogenase 1 : Positive (mutation) K27M : Negative (no mutation)	Frontal lobe	2.6	1	n	n	p	C228T	O IDH	IDH glioma, subclass 1p/19q codeleted oligodendroglioma	0.25435	Uncertain	O_IDH	Oligodendroglioma, IDH-mutant and 1p/19q-codeleted	0.92135	Match	O IDH	0.938266	Match	O IDH	0.584311	Likely match	well classified in all classifiers.
138	SNU_MET_138	M	33	FFPE	Meningioma, G2	MNG_BEN_2		No pathogenic variants	MTAP : Positive (no loss) SSTR-2 : Positive TMHH3(Lys27) : Positive (no loss)	Spinal cord, C4-6	5.6	5		p	ND	n	MNG	meningioma	0.99891	Match	MNG_BEN_2	Meningioma, subtype benign, subclass 2 (novel)	0.58684	Likely match	MNG	0.998485	Match	MNG	0.999206	Match	well classified in all classifiers.
139	SNU_MET_139	M	25	FFPE	Menignioma, G1	MNG_BEN_3		No pathogenic variants	MTAP : Positive (no loss) SSTR-2 : Positive TMHH3(Lys27) : Positive (no loss) Glial Fibrillary Acidic Protein : Negative Olig2 : Negative	Sphenoid	12.8	2		n	ND	n	MNG	meningioma	0.95779	Match	MNG_BEN_3	Meningioma, subtype benign, subclass 3 (novel)	0.77924	Likely match	MNG	0.996633	Match	MNG	0.998249	Match	well classified in all classifiers.
140	SNU_MET_140	M	13	FT	Ependymoma	EPN_SPINE	CRIP1, DRD4 overexprssion	NA	Epithelial Membrane Antigen : A few positive in dots-like features Glial Fibrillary Acidic Protein : Positive LAMA2 : Negative NELL2 : Negative	Spinal cord, T2-6	1	1	n	n	ND	ND	EPN, SPINE	ependymoma, spinal	0.99944	Match	EPN_SPINE	Spinal ependymoma	0.99999	Match	EPN, SPINE	0.996139	Match	EPN, SPINE	0.995965	Match	well classified in all classifiers.
142	SNU_MET_142	F	11	FT	Anaplastic ependymoma	EPN_ST_ZFTA_RELA_A	ZFTA-RELA fusion	NA	Lin 28 : Negative ATRX : Positive C-MET : Focal positive Glial Fibrillary Acidic Protein : Positive Isocitrate Dehydrogenase 1 : Negative K27M : Negative Olig2 : Negative P53 : Focal positive NELL2 : Focal positive LAMA2 : Negative	F-P lobes	30.04	11	p	p	n	ND	EPN, RELA	ependymoma, RELA fusion	0.99724	Match	EPN_ST_ZFTA_RELA_A	Supratentorial ependymoma, ZFTA fusion-positive, subtype ZFTA-RELA fused, subclass A (novel)	0.99791	Match	EPN, RELA	0.998904	Match	EPN, RELA	0.999145	Match	well classified in all classifiers.
144	SNU_MET_144	M	62	FT	Ependymoma	EPN_SPINE	CRIP1, DRD4 overexprssion	NA	<EM results> Ultrathin sections show mosaic of oval to elongated neoplastic cells with interlocking cell processes. The nuclei are round or oval and show heterochromatic chromatin pattern. The cytoplasm has some glial-type intermedeate filaments, mitochondrias, RER cisternae and ribosomes. The intracytoplasmic and intercellular microrosettes with microvilli and cilia are found. Adjacent cells are…	Spinal cord, C4-6	1	n	n	n	ND	ND	EPN, SPINE	ependymoma, spinal	0.99959	Match	EPN_SPINE	Spinal ependymoma	0.99999	Match	EPN, SPINE	0.995861	Match	EPN, SPINE	0.997288	Match	well classified in all classifiers.
147	SNU_MET_147	M	36	FT	Ependymoma	EPN_SPINE	CRIP1, DRD4 overexprssion	NA	NA	Spinal cord, C2-T1	ND	1	n	n	ND	ND	EPN, SPINE	ependymoma, spinal	0.99936	Match	EPN_SPINE	Spinal ependymoma	0.99999	Match	EPN, SPINE	0.993879	Match	EPN, SPINE	0.995239	Match	well classified in all classifiers.
149	SNU_MET_149	M	8	FT	Papillary ependymoma	EPN_PFA_1C	No pathogenic variants & No abnormality in RNA-seq	NA	Glial Fibrillary Acidic Protein : Positive L1CAM : Negative LAMA2 : Positive NELL2 : Negative NF kappa B : Focal positive in nuclei P16 : Focal positive (focal loss) YAP : Positive in nuclei Synaptophysin : Negative	4th ventricle	2	1	n	n	ND	ND	EPN, PF A	ependymoma, posterior fossa group A	0.96766	Match	EPN_PFA_1C	Posterior fossa group A (PFA) ependymoma, subclass 1c (novel)	0.94595	Match	EPN, PF A	0.929673	Match	EPN, PF A	0.968129	Match	well classified in all classifiers.
150	SNU_MET_150	M	55	FT	Anaplastic ependymoma, RELA-fusion positive, WHO grade III	EPN_ST_ZFTA_RELA_A	ZFTA-RELA fusion	No pathogenic variants	ATRX : Positive (no mutation) Glial Fibrillary Acidic Protein : Positive Isocitrate Dehydrogenase 1 : Negative (no mutation) K27M : Negative (no mutation) Epithelial Membrane Antigen : Focal positive (dot-like)	Frontal lobe	20.2	9	p	p	n	n	EPN, RELA	ependymoma, RELA fusion	0.98988	Match	EPN_ST_ZFTA_RELA_A	Supratentorial ependymoma, ZFTA fusion-positive, subtype ZFTA-RELA fused, subclass A (novel)	0.99792	Match	EPN, RELA	0.922646	Match	EPN, RELA	0.97371	Match	well classified in all classifiers.
151	SNU_MET_151	M	7Y11M11D	FT	Anaplastic ependymoma	EPN_PFA_2A	TET2 overexpression	NA	L1CAM : Negative LAMA2 : Positive NELL2 : Negative Glial Fibrillary Acidic Protein : Positive P16 : Negative	CPA	33.4	30	n	p	ND	ND	EPN, PF A	ependymoma, posterior fossa group A	0.99801	Match	EPN_PFA_2A	Posterior fossa group A (PFA) ependymoma, subclass 2a (novel)	0.99985	Match	EPN, PF A	0.987992	Match	EPN, PF A	0.991713	Match	well classified in all classifiers.
152	SNU_MET_152	M	9	FT	Posterior fossa (PF)-ependymoma, Group A, WHO grade 3	EPN_PFA_1C	TET2 overexpression BCOR mut overexpression	NA	Glial Fibrillary Acidic Protein : Positive L1CAM : Negative NF kappa B : Negative in the nuclei P16 : Negative (loss) TMHH3(Lys27) : Negative (loss) YAP : Positive in the nuclei and cytoplasm EZHIP : Positive (overexpression) TMHH3(Lys27) : Negative (loss)		40.6	22	p	p	n	n	EPN, PF A	ependymoma, posterior fossa group A	0.99122	Match	EPN_PFA_1C	Posterior fossa group A (PFA) ependymoma, subclass 1c (novel)	0.99995	Match	EPN, PF A	0.967798	Match	EPN, PF A	0.979137	Match	well classified in all classifiers.
156	SNU_MET_156	M	52	FFPE	HGG, R/O HGAP	HGAP		NF1 (p.Lys1423Glu | c.4267A>G)	SSTR-2 :Negative ATRX : Positive (no mutation) Isocitrate Dehydrogenase 1 : Negative (no mutation) TMHH3(Lys27) : Positive (no loss) Vimentin : Positive Glial Fibrillary Acidic Protein : Positive S-100 : Positive	Thalamus	49.8	41	n	n	n	n	ANA PA	anaplastic pilocytic astrocytoma	0.79584	Likely match	HGAP	High-grade astrocytoma with piloid features	0.86828	Likely match	ANA PA	0.698333	Likely match	ANA PA	0.728523	Likely match	well classified in all classifiers.
158	SNU_MET_158	F	56	FFPE	GBM, IDH-wt vs HGAP	HGAP		PTEN (p.Ile50fs | c.150_153delTGAT) PTPN11 (p.Glu76Lys | c.226G>A) NF1 (p.Trp425* | c.1275G>A) CDKN2A/2B del (X0) Chr 6/10q/14q/22q del (X1)	ATRX : Positive (no mutation) Isocitrate Dehydrogenase 1 : Weak positive TMHH3(Lys27) : Positive (no loss) Vimentin : Positive K27M : Negative (Positive in the entrapped macrophages) MSH-2 : Retained expression MSH-6 : Retained expression	Temporal lobe	29	15	p	p	n	C228T	GBM, MES	glioblastoma, IDH wildtype, subclass mesenchymal	0.76513	Likely match	HGAP	High-grade astrocytoma with piloid features	0.98218	Match	GBM, MES	0.539854	Likely match	GBM, MES	0.649597	Likely match	well classified in all classifiers.
159	SNU_MET_159	M	51	FFPE	GBM, IDH-wt vs HGAP	GBM_MES_TYP		PTPN11 (p.Phe285Cys | c.854T>G) CDKN2A/2B del (X0)	ATRX : Positive (no mutation) Isocitrate Dehydrogenase 1 : negative (no mutation) TMHH3(Lys27) : Focal positive (focal down-regulation) Vimentin : Positive (no loss)	BG, MB, T-O lobes	95.8	97	p	p	n	C228T	GBM, MES	glioblastoma, IDH wildtype, subclass mesenchymal	0.43637	Likely match	GBM_MES_TYP	Glioblastoma, IDH-wildtype, mesenchymal subtype	0.61251	Likely match	GBM, MES	0.622347	Likely match	GBM, MES	0.646115	Likely match	well classified in all classifiers.
162	SNU_MET_162	F	24	FFPE	Oligodendroliomaea, IDH-mutant and 1p/19q-codeleted, CNS WHO grade 3	O_IDH		IDH2 (p.Arg172Lys | c.515G>A) CIC (p.Phe1484del | c.4450_4452delTTC) 1p/19q codeletion	ATRX : Positive (no loss) Isocitrate Dehydrogenase 1 : Negative TMHH3(Lys27) : dot-like positive (down-regulation) Vimentin : Focal positive CD8 : Some positive T-cells mainly in perivascular area CD20 : many positive B-cells mainly in perivascular area PD-1 : Negative IBA-1 : Positive TMEM119 : Negative	Frontal lobe	10	14	n	n	p	C250T	O IDH	IDH glioma, subclass 1p/19q codeleted oligodendroglioma	0.99932	Match	O_IDH	Oligodendroglioma, IDH-mutant and 1p/19q-codeleted	0.99968	Match	O IDH	0.948576	Match	O IDH	0.994947	Match	well classified in all classifiers.
165	SNU_MET_165	F	31	FFPE	Pleomorphic xanthoastrocytoma	PXA		BRAF (p.Val600Glu | c.1799T>A) ATRX (splicing | c.4317+1G>A) Chr 10q/22q del (X1)	BRAF(V600E) : Positive RETI : Prominent reticulin deposition in focal area of the tumor ATRX : Negative (loss) MTAP : Positive (no loss) P16 : Negative (loss)	Thalamus, MB, Pons	6.6	6	n	n	n	n	PXA	(anaplastic) pleomorphic xanthoastrocytoma	0.9734	Match	PXA	Pleomorphic xanthoastrocytoma	0.99302	Match	PXA	0.963788	Match	PXA	0.971281	Match	well classified in all classifiers.
167	SNU_MET_167	M	59	FFPE	Glioblastoma	GBM_RTK1		PTCH1 (p.Phe919fs | c.2754_2758delTTTCTinsG) TP53 (p.Leu206Met | c.616T>A) TP53 (p.Tyr205* | c.615T>A) PDGFRA (X6) / CDK4 (X8) amp	ATRX : Positive (no loss) Isocitrate Dehydrogenase 1 : Negative TMHH3(Lys27) : Positive (no loss) Vimentin : Positive P53 : Negative CDK4 : Positive in the tumor cell cytoplasm	Frontal lobe	34	21	p	n	p	n	GBM, MID	glioblastoma, IDH wildtype, subclass midline	0.09206	No match	GBM_RTK1	Glioblastoma, IDH-wildtype, RTK1 subtype	0.20755	Likely match	GBM, MID	0.235167	Likely match	GBM, MID	0.234891	Likely match	similar results AOM and v12.5
168	SNU_MET_168	M	78	FFPE	Diffuse ped type HGG, H3-wt & IDH-wt	pedHGG_RTK1B		SETD2 (p.Arg973fs | c.2917_2920delAGAA) PDGFRA (p.Lys385Met | c.1154A>T) CDKN2A (p.Asn71Lys | c.213C>G) TP53 (p.Arg175His | c.524G>A) PDGFRA (X5) / KIT (X5) amp PTEN del (X1) Chr 10q/14q/17p/19q del (X1)	ATRX : Positive (no loss) Isocitrate Dehydrogenase 1 : Negative TMHH3(Lys27) : Focal down regulation Vimentin : Positive	CBLL & Vermis	81.8	200	p	p,pseudopalisading	n	n	PLEX, PED B	plexus tumor, subclass pediatric B	0.20501	No match	pedHGG_RTK1B	Diffuse paediatric-type high grade glioma, RTK1 subtype, subclass B (novel)	0.4566	Likely match	GBM, MID	0.482799	Likely match	GBM, MID	0.482796	Likely match	similar results AOM and v12.5
169	SNU_MET_169	M	74	FFPE	Diffuse ped type HGG, H3-wt & IDH-wt	GBM_RTK1		PDGFRA (p.Tyr849Asn | c.2545T>A) BRCA2 (p.Arg2494* | c.7480C>T) TP53 (p.Thr125Lys | c.374C>A) PDGFRA amp (X13) CDKN2A/2B del (X0)	ATRX : Positive (no mutation) Isocitrate Dehydrogenase 1 : Negative (no mutation) TMHH3(Lys27) : Negative (loss) Vimentin : Positive (no loss)	Temporal lobe	87.6	70	p	p	p	n	GBM, MID	glioblastoma, IDH wildtype, subclass midline	0.92915	Match	GBM_RTK1	Glioblastoma, IDH-wildtype, RTK1 subtype	0.97464	Match	GBM, MID	0.747206	Likely match	GBM, MID	0.747205	Likely match	well classified in all classifiers.
170	SNU_MET_170	M	11	FFPE	DNET vs PLNTY	DNET		No pathogenic variants	ATRX : Positive (no loss) Isocitrate Dehydrogenase 1 : Negative (no mutation) TMHH3(Lys27) : Positive (no loss) Neuronal Nuclei : Positive in the neurons SOX-10 : Positive in normal oligodendroglia (negative in the polymorphous cells) Synaptophysin : Positive in the tumor background Glial Fibrillary Acidic Protein : Positive in the tumor cells Olig2 : Positive in oligodendroglia-like tumor cells …	Frontal lobe	5.5	2	n	n	n	n	LGG, DNT	low grade glioma, dysembryoplastic neuroepithelial tumor	0.99798	Match	DNET	Dysembryoplastic neuroepithelial tumour	0.99865	Match	LGG, DNT	0.997378	Match	LGG, DNT	0.997378	Match	well classified in all classifiers.
171	SNU_MET_171	M	2	FFPE	Chroid plexus carcinoma, G3	CPC_PED		TP53 (p.Gly245Ser | c.733G>A) Chr 2p/9p/10q gain MYCN (x6) / ALK (X7) amp	TMHH3(Lys27) : Positive (no loss) Cytokeratin (Pan CK) : Positive Epithelial Membrane Antigen : Negative P53 : Overexpression INI-1 : Positive BRG1 : Positive Lin28A : Negative Synaptophysin : Focal positive Neuronal Nuclei : Negative	Lt Cerebrum	72.7	4		p	n	n	PLEX, PED B	plexus tumor, subclass pediatric B	0.99988	Match	CPC_PED	Choroid plexus carcinoma, paediatric subtype (novel)	0.9996	Match	PLEX, PED B	0.998446	Match	PLEX, PED B	0.998446	Match	well classified in all classifiers.
172	SNU_MET_172	F	16	FFPE		NET_PLAGL1_FUS		NA	NA	NA	NA	NA	NA	NA	NA	NA	GBM, MES	glioblastoma, IDH wildtype, subclass mesenchymal	0.13978	No match	NET_PLAGL1_FUS	Neuroepithelial tumour, PLAGL1-fused (novel)	0.78124	Likely match	LGG, GG	0.566887	No match	LGG, GG	0.566633	No match	well classified only in v12.5
173	SNU_MET_173	F	47	FFPE	Extraventricular neurocytoma, CNS WHO grade 2	RGNT		SETD2 (p.Asn1628Ser c.4883A>G) FGFR3-TACC3 fusion	ATRX : Positive (no loss) Isocitrate Dehydrogenase 1 : Negative TMHH3(Lys27) : Positive (no loss) Vimentin : Focal positive IN the cytoplasmic processes Synaptophysin : Weak positive Neuronal Nuclei : Negative MAP2 : Positive in the background neuropils NF (NeuroFilament) : Positive in axons S-100 : Positive in the tumor cells SOX-10 : Positive in the tumor cell nuclei	Thalamus	0.4	0	n	n	n	n	LGG, RGNT	low grade glioma, rosette forming glioneuronal tumor	0.99898	Match	RGNT	Rosette forming glioneuronal tumour	0.99469	Match	LGG, RGNT	0.996277	Match	LGG, RGNT	0.996277	Match	well classified in all classifiers.
174	SNU_MET_174	F	4	FFPE	Atypical teratoid/rhabdoid tumor, CNS WHO grade 4	ATRT_TYR		SMARCB1 del (X1) Chr 22q del (X1)	TMHH3(Lys27) : Positive with focal weak positive Vimentin : Positive INI-1 : Loss BRG1 : No loss Cytokeratin (Pan CK) : Positive Epithelial Membrane Antigen : Focal positive	4th ventricle	78.4	29	n	p	ND	n	ATRT, TYR	atypical teratoid/rhabdoid tumor, subclass TYR	0.9819	Match	ATRT_TYR	Atypical teratoid/rhabdoid tumour, TYR-subtype	0.85827	Likely match	ATRT, TYR	0.962461	Match	ATRT, TYR	0.962425	Match	well classified in all classifiers.
175	SNU_MET_175	F	64	FFPE	GBM vs HGAP	GBM_RTK2		PTPN11 (p.Ser502Leu | c.1505C>T) NF1 (splicing | c.654+1G>A) CDKN2A/2B del (X0) PTEN del (X1)	ATRX : Positive (no loss) Isocitrate Dehydrogenase 1 : Negative TMHH3(Lys27) : Positive (no loss) Vimentin : Positive	Temporal lobe	53.9	37	p	p	p	C228T	GBM, MES	glioblastoma, IDH wildtype, subclass mesenchymal	0.43392	Likely match	GBM_RTK2	Glioblastoma, IDH-wildtype, RTK2 subtype	0.43134	Likely match	GBM, MES	0.868421	Likely match	GBM, MES	0.868157	Likely match	well classified in all classifiers.
176	SNU_MET_176	F	15	FFPE	Diffuse ped type HGG, H3-wt & IDH-wt	pedHGG_MYCN		TP53 (p.Arg337Ser | c.1009C>A) NF1 (p.Tyr2264fs | c.6789_6792delTTAC) chr 1,7 gain	ATRX : Positive (no loss) Isocitrate Dehydrogenase 1 : Negative TMHH3(Lys27) : Positive (no loss) Vimentin : Positive TRK : Focal positive Glial Fibrillary Acidic Protein : Positive in the tumor cells	F-T lobe	21	45	n	n	n	n	GBM, MYCN	glioblastoma, IDH wildtype, subclass MYCN	0.91911	Match	pedHGG_MYCN	Diffuse paediatric-type high grade glioma, MYCN subtype	0.9089	Match	GBM, MYCN	0.895626	Likely match	GBM, MYCN	0.895176	Match	well classified in all classifiers.
177	SNU_MET_177	M	57	FFPE	GBM vs HGG	pedHGG_RTK1A		TP53 (p.Arg249Met | c.746G>T) ATRX (p.Ile85fs | c.253delA) CDKN2A/2B del (X0)	ATRX : Negative (mutation) BRAF(V600E) : Negative(no mutation) C-MET : Positive (+++) Glial Fibrillary Acidic Protein : Negative Isocitrate Dehydrogenase 1 : Negative(no mutation) K27M : Negative(no mutation) P16 : Negative (loss) P53 : Focal positive TMHH3(Lys27) : Positive(no mutation) Vimentin :Positive Synaptophysin :Negative TRK : Positive	Lt F-T leptomenigeal	96.89	48	p	p	p	n	PLEX, PED B	plexus tumor, subclass pediatric B	0.46489	No match	pedHGG_RTK1A	Diffuse paediatric-type high grade glioma, RTK1 subtype, subclass A (novel)	0.2685	Likely match	GBM, RTK III	0.488851	Likely match	GBM, RTK III	0.488805	Likely match	similar results AOM and v12.5
178	SNU_MET_178	M	19	FFPE	NF1 asso DPedHGG	CNS_BCOR_FUS		PTPN11 (p.Arg498Trp c.1492C>T) NF2 del (X1) EP300-BCOR fusion	ATRX : Positive (no mutation) Glial Fibrillary Acidic Protein : Positive Isocitrate Dehydrogenase 1 : Negative (no mutation) K27M : Negative (no mutation) Vimentin : Positive (diffuse strong) Neuronal Nuclei : Positive in neurons CD34 : Negative (Positive in blood vessel)	FP Convexity	21.2	2	n	p	n	n	HGNET, BCOR	CNS high grade neuroepithelial tumor with BCOR alteration	0.65477	Likely match	CNS_BCOR_FUS	CNS tumour with BCOR/BCORL1 fusion (novel)	0.99983	Match	HGNET, BCOR	0.816159	Likely match	HGNET, BCOR	0.816067	Likely match	well classified in all classifiers.
179	SNU_MET_179	M	5	FFPE	GBM	pedHGG_A		TP53 (p.Met169_Thr170insGlnSerGlnHisMet | c.493_507dupCAGTCACAGCACATG) RB1 del (X1)	ATRX : Positive (no mutation) Glial Fibrillary Acidic Protein : Positive Isocitrate Dehydrogenase 1 : Negative (no mutation) K27M : Negative (no mutation) Beta-Catenin : Negative (positive in cytoplasm and membrane) DKK1 : Positive Filamin A : Positive GAB1 : Negative KCNA1 : Positive NPR3 : Negative P53 : Positive SFRP1 : Negative Synaptophysin : Positive TRK : Focal positive (50%)	CBLL	85	61	p	p	n	n	PLEX, PED B	plexus tumor, subclass pediatric B	0.14753	No match	pedHGG_A	Diffuse paediatric-type high grade glioma, H3 wildtype and IDH wild type, Subtype A (novel)	0.99989	Match	GBM, RTK III	0.389938	Likely match	GBM, RTK III	0.38992	Likely match	similar results AOM and v12.5
180	SNU_MET_180	M	36	FFPE	GBM	HGG_B		PDGFRA (p.Asn659Lys | c.1977C>A) TERT (C228T | c.-124C>T) PIK3R1 (p.Leu581Ser | c.1742T>C) EZH2 (p.Val626Met | c.1876G>A) CDKN2A (p.Arg58fs | c.172delC) NOTCH1 (p.Cys359Ser | c.1075T>A) TP53 (p.Arg282Trp | c.844C>T) TP53 (p.Arg273Cys | c.817C>T)	ATRX : Positive (no mutation) Glial Fibrillary Acidic Protein : Positive Isocitrate Dehydrogenase 1 : Negatvie (no mutation) K27M : Negative (no mutation)	F-P-T lobe	10.8	6	n	n	n	C228T	GBM, MID	glioblastoma, IDH wildtype, subclass midline	0.18827	No match	HGG_B	Adult-type diffuse high grade glioma, IDH-wildtype, subtype B (novel)	0.99999	Match	GBM, MID	0.762136	Likely match	GBM, MID	0.762126	Likely match	similar results AOM and v12.5
181	SNU_MET_181	M	12	FFPE	Diffuse ped-type HGG, H3-wt & IDH-wt	pedHGG_A		TP53 (p.Y220C c.659A>G)	ATRX : Positive (no mutation) Isocitrate Dehydrogenase 1 : Negative (no mutation) TMHH3(Lys27) : Weak positive (down-regulation) Vimentin : Positive (no loss) CD34 : Negative in the tumor cells (Positive in the fine blood vessels)	Frontal lobe	90.2	32	n	p, pseudopalisading	n	n	PLEX, PED B	plexus tumor, subclass pediatric B	0.15979	No match	pedHGG_A	Diffuse paediatric-type high grade glioma, H3 wildtype and IDH wild type, Subtype A (novel)	0.37234	Likely match	GBM, MYCN	0.677392	Uncertain	GBM, MYCN	0.676871	Uncertain	similar results AOM and v12.5
182	SNU_MET_182	M	32	FFPE	GBM	pedHGG_RTK2B		MLH1 (p.His264Asn | c.790C>A) PTEN (p.Arg508* | c.1522C>T) NF1 (p.Leu1880* | c.5639T>A) BRCA1 (p.Leu52Phe | c.154C>T)	ATRX : Positive (no loss) BRAF(V600E) : Negative (no mutation) C-MET : Focal positive Glial Fibrillary Acidic Protein : Positive Isocitrate Dehydrogenase 1 : Negative (no mutation) K27M : Negative (no mutation) P16 : Positive P53 : Focal positive TMHH3(Lys27) : Positive (no mutation) Vimentin : Positive	Frontal lobe	72.6	83	p	p, f	n	n	PLEX, PED B	plexus tumor, subclass pediatric B	0.31569	No match	pedHGG_RTK2B	Diffuse paediatric-type high grade glioma, RTK2 subtype, subclass B (novel)	0.7338	Likely match	GBM, RTK III	0.359852	Likely match	GBM, RTK III	0.359353	Likely match	well classified in all classifiers.
183	SNU_MET_183	M	64	FFPE	HGG, IDH-wt with NTRK fusion, grade 4	HGAP		CDKN2A del (X0) CDKN2B del (X1) SPECC1L-NTRK2 fusion	ATRX : Positive (no mutation) Isocitrate Dehydrogenase 1 : Negative (no mutation) TMHH3(Lys27) : Positive (no loss) Vimentin : Positive Glial Fibrillary Acidic Protein : Focal positive Olig2 : Positive	Cerebellar tonsil	35.8	45	p	p	n	n	PLEX, PED B	plexus tumor, subclass pediatric B	0.12402	No match	HGAP	High-grade astrocytoma with piloid features	0.56401	Likely match	ANA PA	0.822006	Likely match	ANA PA	0.821823	Likely match	similar results AOM and v12.5
184	SNU_MET_184	M	55	FFPE	AA, IDH-wildtype, WHO 3	HGG_F		NF1 (p.Lys1444Glu | c.4330A>G) Chr14 del (X1)	ATRX : Positive (no mutation) Glial Fibrillary Acidic Protein : Positive Isocitrate Dehydrogenase 1 : Negative (no mutation) K27M : Negative (no mutation) P16 : Positive (no loss) MAP2 : Positive Olig2 : Positive Neuronal Nuclei : Focal positive CD34 : Positive in vessels NF (NeuroFilament) : Positive in axons Synaptophysin : Weak positive	F-T lobe	8.4	4	n	n	n	n	PLEX, PED B	plexus tumor, subclass pediatric B	0.19068	No match	HGG_F	Adult-type diffuse high grade glioma, IDH-wildtype, subtype F (novel)	0.42933	Likely match	GBM, MID	0.498516	Likely match	GBM, MID	0.498356	Likely match	similar results AOM and v12.5
185	SNU_MET_185	M	1	FFPE	Extravetricular neurocytoma, WHO grade 2	GG		FGFR3-TACC3 fusion	ATRX : Positive (no mutation) Glial Fibrillary Acidic Protein : Positive Isocitrate Dehydrogenase 1 : Negative (no mutation) K27M : Negative (no mutation) P16 : Negative (loss) Bcl-2 : Positive in small cell aggregates, suggestive of ependymal nest Synaptophysin : Weak positive in tumor Neuronal Nuclei : Positive in scattered entrapped neurons Olig2 : Positive in tumor cells MAP2 : Focal positive…	Hippocampus	3	9	n	n	n	n	LGG, GG	low grade glioma, ganglioglioma	0.50943	Likely match	GG	Ganglioglioma	0.87856	Likely match	LGG, GG	0.861604	Likely match	LGG, GG	0.861456	Likely match	well classified in all classifiers.
186	SNU_MET_186	M	14	FFPE	DLGG MAPK-pathway altered vs. DNET	PA_CORT		BRAF (p.Val600Glu | c.1799T>A)	ATRX : Positive (no mutation) Glial Fibrillary Acidic Protein : Positive Isocitrate Dehydrogenase 1 : Negative (no mutation) P16 : Focal positive (no loss) Epithelial Membrane Antigen : Negative c-Myb : Negative	L Cingulate	1.6	0	n	n	n	n	LGG, PA/GG ST	low grade glioma, subclass hemispheric pilocytic astrocytoma and ganglioglioma	0.43128	Likely match	PA_CORT	Pilocytic astrocytoma, hemsipheric	0.19904	Likely match	LGG, PA/GG ST	0.780004	Likely match	LGG, PA/GG ST	0.77972	Likely match	well classified in all classifiers.
187	SNU_MET_187	F	45	FFPE	HGG, BRAF V600E	PLNTY		BRAF (p.Val600Glu | c.1799T>A)	ATRX : Positive (no mutation) Isocitrate Dehydrogenase 1 : Negative TMHH3(Lys27) : Positive (no loss) Vimentin : Positive CD34 : Positive BRAF(V600E) : Positive Synaptophysin : Positive Neuronal Nuclei : Negative in the tumor cells (Positive in the entrapped neurons)	Frontal lobe	40	30	p	n	n	n	LGG, GG	low grade glioma, ganglioglioma	0.92973	Match	PLNTY	Polymorphous low-grade neuroepithelial tumour of the young	0.70158	Likely match	LGG, GG	0.980492	Match	LGG, GG	0.980477	Match	well classified in all classifiers.
188	SNU_MET_188	M	11	FFPE	Pil A	PA_INF		No pathogenic variants	ATRX : Positive (no mutation) Glial Fibrillary Acidic Protein : Positive Isocitrate Dehydrogenase 1 : Negative (no mutation) K27M : Negative (no mutation) P16 : Positive (no loss)	Thalamus, MB	5.4	1	p	fp	n	n	LGG, PA PF	low grade glioma, subclass posterior fossa pilocytic astrocytoma	0.49584	Likely match	PA_INF	Pilocytic astrocytoma, infratentorial	0.97881	Match	LGG, PA PF	0.841005	Likely match	LGG, PA PF	0.840935	Likely match	well classified in all classifiers.
189	SNU_MET_189	M	67	FFPE	Diffuse low-grade glioma, CNS WHO grade 1	PA_INF	LHFPL3::BRAF	LHFPL3-BRAF fusion	ATRX : Positive (no mutation) Isocitrate Dehydrogenase 1 : Negative (no mutation) TMHH3(Lys27) : Positive (no loss) Vimentin : Focal positive in the background SOX-10 : Positive BRAF(V600E) : Negative	CBLL	0.8	1	n	n	p	n	LGG, PA PF	low grade glioma, subclass posterior fossa pilocytic astrocytoma	0.42481	Likely match	PA_INF	Pilocytic astrocytoma, infratentorial	0.49217	Likely match	LGG, RGNT	0.436194	No match	LGG, RGNT	0.436166	No match	wrong in SNUH-AOM
190	SNU_MET_190	F	8	FFPE	MB G4 non-WNT/non-SHH	MB_G34_VII		No pathogenic variants	Beta-Catenin : Positive in membranes; Negative in nuclei DKK1 : Negative Filamin A : Negative GAB1 : Negative INI-1 : Positive (no loss) KCNA1 : Negative NPR3 : Negative P53 : Focal positive (wildtype-pattern) SFRP1 : Negative Synaptophysin : Positive	Midline posterior fossa	85.4	28	p	p	n	n	MB, G4	medulloblastoma, subclass group 4	0.74143	Likely match	MB_G34_VII	Medulloblastoma, non-WNT/non-SHH, Group 4 subtype, subclass VII	0.98623	Match	MB, G4	0.728068	Likely match	MB, G4	0.728067	Likely match	well classified in all classifiers.
191	SNU_MET_191	F	0	FFPE	Infant-type hemispheric glioma, ALK-altered, CNS WHO grade 4	IHG		SOX5-ALK fusion	EZHIP : Negative L1CAM : Negative NF kappa B : Negative in the nuclei P16 : Negative (loss with scattered positve reactive cells and endothelial cells) TMHH3(Lys27) : Positive, no loss YAP1 : Negative in the nuclei Olig2 : Negative (A few positive cells) ATRX : Positive (no mutation) EMA : Negative K27M : Negative (no mutation)	Lateral ventricle septum	29.6	47	n	n	n	n	IHG	infantile hemispheric glioma	0.77874	Likely match	IHG	Infant-type hemispheric glioma	0.9593	Match	IHG	0.998789	Match	IHG	0.998787	Match	well classified in all classifiers.
192	SNU_MET_192	M	70	FFPE	Spinal-ependymoma, CNS WHO grade 2	EPN_SPINE		NA	ATRX : Positive (no loss) Isocitrate Dehydrogenase 1 : Negative TMHH3(Lys27) : Positive (no loss) Vimentin : Positive Glial Fibrillary Acidic Protein : Positive Olig2 : Negative Synaptophysin : Negative RETI : Intercellular and perivascular reticulin fiber deposit	Spinal cord, C4-7	4.6	1	n	n	n	ND	EPN, SPINE	ependymoma, spinal	0.96494	Match	EPN_SPINE	Spinal ependymoma	0.99669	Match	EPN, SPINE	0.982616	Match	EPN, SPINE	0.98258	Match	well classified in all classifiers.
193	SNU_MET_193	M	5	FFPE	Pineoblastoma, CNS WHO grade 4, residual	PB_GRP1B		NA	ATRX : Positive (no mutation) TMHH3(Lys27) : Positive (no loss) Vimentin : Negative BRG1 : Positive (No loss) INI-1 : Positive (No loss) Epithelial Membrane Antigen : Negative	Pineal gland	99.6	119	n	n	n	n	MB, G3	medulloblastoma, subclass group 3	0.44094	No match	PB_GRP1B	Pineoblastoma, subtype miRNA processing altered 1, subclass B (novel)	0.99851	Match	PIN T, PB B	0.605549	Likely match	PIN T, PB B	0.605538	Likely match	similar results AOM and v12.5

## Sheet: Supplementary table 8
Supplementary Table 8. 23 cases' SNUH-MC-91 Results Aligned with DKFZ-MC v12.5
		Basic info			Diagnosis		Sequencing results		Histopathological examinations								v11b4				v12.5				SNUH-MC
No	Sample Name	Sex	Age	Type	Initial	Final	Multi omic study (WGS, WTS)	CNS tumor-targeted NGS	IHC	Site	Ki-67	Mito	MVP	Nec	MGMTp	TERTp	Subclass	Name	Score	Decision	Subclass	Name	Score	Decision_final	Subclass_MC-91	Score_MC-91	Decision_MC-91
41	SNU_MET_41	F	74	FT	Glioblastoma	GBM_MES_TYP		SETD2 (p.Arg1598* | c.4792C>T) MDM4 amp (X20) EGFR gain (X6)	ATRX : Positive (no mutation) Glial Fibrillary Acidic Protein : Positive Isocitrate Dehydrogenase 1 : Negative (no mutation) K27M : Negative (no mutation) P16 : Positive (no loss)	Temporal lobe	73.6	55	p	p	p	C228T	GBM, IDHwt	glioblastoma, IDH wildtype, subclass RTK II	0.58143	Likely match	GBM_MES_TYP	Glioblastoma, IDH-wildtype, mesenchymal subtype	0.47261	Likely match	GBM, MES	0.817196	Likely match
50	SNU_MET_50	F	63	FT	DA, IDH-wildtype	GBM_MES_TYP		SETD2 (p.Asn1396fs | c.4187delA) EGFR amp (X7) NF2 del (X1)	ATRX : Positive (no mutation) Glial Fibrillary Acidic Protein : Positive Isocitrate Dehydrogenase 1 : Negative (no mutation) K27M : Negative (no mutation) Neuronal Nuclei : Focal positive in cortical and white matter neurons BRAF(V600E) : Negative p-m-TOR : Positive in tumor cells CD34 : Focal positive Vimentin : Positive S-100 : Positive Epidermal Growth Factor Receptor : Positive P16 : Mostly n…	Parietal lobe	4.8	0	n	n	p	C228T	CONTR, HEMI	control tissue, hemispheric cortex	0.51591	No match (Control)	GBM_MES_TYP	Glioblastoma, IDH-wildtype, mesenchymal subtype	0.3813	Likely match	GBM, MES	0.667215	Likely match
51	SNU_MET_51	F	36	FT	Radiation-induced glioblastoma, IDH-wildtype	pedHGG_RTK1A		ARID1A (p.Gln288fs c.863_864delAG) SETD2 (p.Thr209fs c.625_635delACAGAGCCAGTinsC) FGFR1 (p.Asn577Lys c.1731C>A) TP53 (p.Gly245Ala c.734G>C) BRCA1 (p.Leu52Phe c.154C>T) PDGFRA amp (X6) PDGFRB amp (X7)	Synaptophysin : Positive Lin28A : Negative ATRX : Positive (no loss) Glial Fibrillary Acidic Protein : Positive Isocitrate Dehydrogenase 1 : Negative (no mutation) K27M : Negative (no mutation) INI-1 : Positive (no loss)	Temporal lobe	29.2	47	p	p	n	n	PLEX, PED B	plexus tumor, subclass pediatric B	0.1612	No match	pedHGG_RTK1A	Diffuse paediatric-type high grade glioma, RTK1 subtype, subclass A (novel)	0.58105	Likely match	GBM, MID	0.938967	Match
52	SNU_MET_52	F	41	FT	Glioblastoma	pedHGG_RTK1A		CTNNB1 (p.His24Arg | c.71A>G) SETD2 (p.Ser1238fs | c.3712delT) PIK3CA (p.Arg88Gln | c.263G>A) PDGFRA (p.Ser1042Leu | c.3125C>T) FGFR1 (p.Val427Ile | c.1279G>A) SMARCA2 (p.Arg194* | c.580C>T) RET (p.Val303Met | c.907G>A) KRAS (p.Lys185fs | c.555delA) KRAS (p.Glu175fs | c.523dupG) TP53 (p.Arg273Cys | c.817C>T) TP53 (p.Ala189Val | c.566C>T) TP53 (p.Arg175His | c.524G>A) CIC (p.Pro788fs | c.2363delC)…	ATRX : Positive (no mutation) Glial Fibrillary Acidic Protein : Positive Isocitrate Dehydrogenase 1 : Negative K27M : Negative (no mutation) Beta-catenin: positive in cytoplasm P53: Overexpression MSH-2: Loss of expression MSH-6: Heterogeneous loss of expression MLH1 : No loss PMS2 : No loss	Parietal lobe	79.55	40	p	p	n	n	PLEX, PED B	plexus tumor, subclass pediatric B	0.15672	No match	pedHGG_RTK1A	Diffuse paediatric-type high grade glioma, RTK1 subtype, subclass A (novel)	0.99863	Match	GBM, MID	0.489167	Likely match
59	SNU_MET_59	M	68	FFPE	Glioblastoma	pedHGG_RTK1A		MACF1 (p.Asp2930Ala | c.8789A>C, p.Arg5233* | c.15697C>T) SETD2 (p.Arg2109* | c.6325C>T) EZH2 (p.Ala255Thr | c.763G>A) CDKN2A p.Gly111fs | c.332delG, p.Ala102fs | c.304delG FGFR2 (p.Arg664Trp | c.1990C>T) ARID2 (p.Arg285Trp | c.853C>T) TP53 (p.Arg175His | c.524G>A) SMARCB1 (p.Arg377Cys | c.1129C>T)	Synaptophysin : Positive in background Olig2 : Positive ATRX : Positive (no mutation) Glial Fibrillary Acidic Protein : Positive Isocitrate Dehydrogenase 1 : Negative (no mutation) K27M : Negative P16 : Positive INI-1 : Positive (no loss)	Frontal lobe	92.6	70	p	p	n	n	PLEX, PED B	plexus tumor, subclass pediatric B	0.39524	No match	pedHGG_RTK1A	Diffuse paediatric-type high grade glioma, RTK1 subtype, subclass A (novel)	0.99953	Match	GBM, MID	0.81816	Likely match
61	SNU_MET_61	M	51	FFPE	Glioblastoma	HGG_E		SETD2 (p.Trp1460* | c.4380G>A) PDZD2 (p.Arg139Trp | c.415C>T) CDKN2A/2B Del (X0)	ATRX : Positive (no mutation) Glial Fibrillary Acidic Protein : Focal positive Isocitrate Dehydrogenase 1 : Negative (no mutation) K27M : Negative (no mutation)	Frontal lobe	64.2	42	p	p	n	n	PLEX, PED B	plexus tumor, subclass pediatric B	0.31998	No match	HGG_E	Adult-type diffuse high grade glioma, IDH-wildtype, subtype E (novel)	0.99993	Match	GBM, MID	0.445596	Likely match
64	SNU_MET_64	M	66	FFPE	Glioblastoma	pedHGG_RTK1A		TP53 (p.Arg273Cys, c.817C>T, p.Pro152Leu, c.455C>T), EGFR, PIK3CA, PDGFRA, FGFG2, BRACA2, NF1, CIC, SETD2, KDM6A	ATRX : Positive (No loss) Glial Fibrillary Acidic Protein : Positive Isocitrate Dehydrogenase 1 : Negative (No mutation) K27M : Negative	Frontal lobe	51.14	50	p	n	n	n	PLEX, PED B	plexus tumor, subclass pediatric B	0.21396	No match	pedHGG_RTK1A	Diffuse paediatric-type high grade glioma, RTK1 subtype, subclass A (novel)	0.99092	Match	GBM, MID	0.362817	Likely match
69	SNU_MET_69	M	69	FFPE	Glioblastoma	HGNET_NOS5		MSH2 (p.Tyr405* | c.1215C>A) & Multiple mutations	ATRX : Positive (no mutation) Glial Fibrillary Acidic Protein : Positive Isocitrate Dehydrogenase 1 : Negative (no mutation) K27M : Negative (no mutation) P16 : Positive (no loss)	Occipital lobe	88.8	25	p	p	p	n	PLEX, PED B	plexus tumor, subclass pediatric B	0.32611	No match	HGNET_NOS5	High grade neuroepithelial tumor, not otherwise specified, subtype E	0.99999	Match	GBM, RTK I	0.445526	Likely match
72	SNU_MET_72	M	41	FFPE	Anaplastic ependymoma G3	EPN_PFB_1		NA	EZHIP: Negative (no overexpression) TMHH3: Positive (no loss)	4th ventricle	8.8	18	n	p	ND	ND	PLEX, PED B	plexus tumor, subclass pediatric B	0.53519	Likely match	EPN_PFB_1	Posterior fossa group B (PFB) ependymoma, subclass 1 (novel)	0.98239	Match	EPN, PF B	0.979485	Match
73	SNU_MET_73	F	27	FFPE	Anaplastic ependymoma G3	EPN_PFB_2		NA	EZHIP: Negative (no overexpression) TMHH3: Negative (Loss)		12.4	20	n	p	ND	ND	PLEX, PED B	plexus tumor, subclass pediatric B	0.23074	No match	EPN_PFB_2	Posterior fossa group B (PFB) ependymoma, subclass 2 (novel)	0.88484	Likely match	EPN, PF B	0.996876	Match
74	SNU_MET_74	M	18	FFPE	Ependymoma G2	EPN_PFB_4		NA	TMHH3(Lys27) : Negative (loss) TTF-1 : Negative L1CAM: Negative EZHIP: Negative (no overexpression)	Lateral ventricle	4.8	1	n	p,f		ND	PLEX, PED B	plexus tumor, subclass pediatric B	0.45909	No match	EPN_PFB_4	Posterior fossa group B (PFB) ependymoma, subclass 4 (novel)	0.97852	Match	EPN, PF B	0.854923	Likely match
78	SNU_MET_78	M	9m	FFPE	Infant-type hemispheric glioma, MET fusion-positive	DIG	FUCA1(SNV;novel)	VIM-MET fusion	ATRX : Positive (no mutation) Glial Fibrillary Acidic Protein : Positive Isocitrate Dehydrogenase 1 : Negative (no mutation) K27M : Negative (no mutation) P16 : Positive (no loss) Neuron Specific Enolase : Positive Synaptophysin : Negative Olig2 : Negative TTF-1 : Negative CD99 : Negative L1CAM : Negative Neuronal Nuclei : Negative Nestin : Focal positive TMHH3(Lys27) : Positive in the nuclei	P-O lobe	1.2	0	n	n	n	n	GBM, MES	glioblastoma, IDH wildtype, subclass mesenchymal	0.28043	No match	DIG	Desmoplastic infantile astrocytoma/ganglioglioma	0.99743	Match	LGG, DIG/DIA	0.452995	Likely match
86	SNU_MET_86	M	44	FFPE	Papillary tumor of the pineal region, WHO grade 2	PFB-4		No pathogenic variants	Glial Fibrillary Acidic Protein : Some GFAP-positive reactive astrocytes in the background P16 : A few cell positive (no loss) Synaptophysin : Negative NF (NeuroFilament) : Negative CK8-18 : Focal positive Vimentin : Positive S-100 : Focal positive Cytokeratin (Pan CK) : Focal positive L1CAM : Negative NF kappa B : Negative in the nuclei	Pineal gland	3	4	n	n	n	n	PTPR, A	papillary tumor of the pineal region group A	0.60275	Likely match	PFB-4	Posterior fossa ependymoma, subtype B, subclass 4	0.89741	Likely match	EPN, PF B	0.555674	Likely match
92	SNU_MET_92	F	35	FFPE	PDLGG MAPK-altered or PXA	GG		MSH6 (p.Arg1334Gln | c.4001G>A) BRAF (p.Val600Glu | c.1799T>A) TP53 (p.Arg213* | c.637C>T)	ATRX : Positive (no mutation) Glial Fibrillary Acidic Protein : Positive Isocitrate Dehydrogenase 1 : Negative K27M : Negative (no mutation) P16 : Very focal positive (no loss) Olig2 : Positive BRAF(V600E) : Weak positive (mutation) MSH-6 : Negative (loss) MSH-2 : Positive (no loss) P53 : Focal weak positive (Stop codon in NGS study, p.Arg213*, c.637C>T) PD-1 : Some positive lymphocytes PD-L1(22C…	Frontal lobe	2.2	0	n	n	p	n	PXA	(anaplastic) pleomorphic xanthoastrocytoma	0.78968	Likely match	GG	Ganglioglioma	0.74396	Likely match	LGG, GG	0.506552	Likely match
100	SNU_MET_100	M	3	FFPE	GG	GG	FGFR2-INA fusion	FGFR2-INA fusion	CD34 : Negative Synaptophysin : Positive BRAF(V600E) : Negative Glial Fibrillary Acidic Protein : Positive ATRX : Positive (no mutation) Alpha-internexin : Focal positive Neuronal Nuclei : Positive in neuron NF (NeuroFilament) : Positive	Frontal lobe	0.2	<1	n	n	n	n	CONTR, HEMI	control tissue, hemispheric cortex	0.13493	No match	GG	Ganglioglioma	0.45187	Likely match	LGG, GG	0.253392	Likely match
116	SNU_MET_116	F	43	FT	Anaplastic astrocytoma, G3	A_IDH_LG		NA	ATRX : Negative (Mutation) K27M : Negative (No mutation) Isocitrate dehydrogenase 1 : Positive (Mutation)	Temporal lobe	6.5	5	p	p	p	n	A IDH, HG	IDH glioma, subclass high grade astrocytoma	0.80143	Likely match	A_IDH_LG	Astrocytoma, IDH-mutant; lower grade	0.78342	Likely match	A IDH	0.502888	Likely match
168	SNU_MET_168	M	78	FFPE	Diffuse ped type HGG, H3-wt & IDH-wt	pedHGG_RTK1B		SETD2 (p.Arg973fs | c.2917_2920delAGAA) PDGFRA (p.Lys385Met | c.1154A>T) CDKN2A (p.Asn71Lys | c.213C>G) TP53 (p.Arg175His | c.524G>A) PDGFRA (X5) / KIT (X5) amp PTEN del (X1) Chr 10q/14q/17p/19q del (X1)	ATRX : Positive (no loss) Isocitrate Dehydrogenase 1 : Negative TMHH3(Lys27) : Focal down regulation Vimentin : Positive	CBLL & Vermis	81.8	200	p	p,pseudopalisading	n	n	PLEX, PED B	plexus tumor, subclass pediatric B	0.20501	No match	pedHGG_RTK1B	Diffuse paediatric-type high grade glioma, RTK1 subtype, subclass B (novel)	0.4566	Likely match	GBM, MID	0.482799	Likely match
177	SNU_MET_177	M	57	FFPE	GBM vs HGG	pedHGG_RTK1A		TP53 (p.Arg249Met | c.746G>T) ATRX (p.Ile85fs | c.253delA) CDKN2A/2B del (X0)	ATRX : Negative (mutation) BRAF(V600E) : Negative(no mutation) C-MET : Positive (+++) Glial Fibrillary Acidic Protein : Negative Isocitrate Dehydrogenase 1 : Negative(no mutation) K27M : Negative(no mutation) P16 : Negative (loss) P53 : Focal positive TMHH3(Lys27) : Positive(no mutation) Vimentin :Positive Synaptophysin :Negative TRK : Positive	Lt F-T leptomenigeal	96.89	48	p	p	p	n	PLEX, PED B	plexus tumor, subclass pediatric B	0.46489	No match	pedHGG_RTK1A	Diffuse paediatric-type high grade glioma, RTK1 subtype, subclass A (novel)	0.2685	Likely match	GBM, RTK III	0.488851	Likely match
179	SNU_MET_179	M	5	FFPE	GBM	pedHGG_A		TP53 (p.Met169_Thr170insGlnSerGlnHisMet | c.493_507dupCAGTCACAGCACATG) RB1 del (X1)	ATRX : Positive (no mutation) Glial Fibrillary Acidic Protein : Positive Isocitrate Dehydrogenase 1 : Negative (no mutation) K27M : Negative (no mutation) Beta-Catenin : Negative (positive in cytoplasm and membrane) DKK1 : Positive Filamin A : Positive GAB1 : Negative KCNA1 : Positive NPR3 : Negative P53 : Positive SFRP1 : Negative Synaptophysin : Positive TRK : Focal positive (50%)	CBLL	85	61	p	p	n	n	PLEX, PED B	plexus tumor, subclass pediatric B	0.14753	No match	pedHGG_A	Diffuse paediatric-type high grade glioma, H3 wildtype and IDH wild type, Subtype A (novel)	0.99989	Match	GBM, RTK III	0.389938	Likely match
182	SNU_MET_182	M	32	FFPE	GBM	pedHGG_RTK2B		MLH1 (p.His264Asn | c.790C>A) PTEN (p.Arg508* | c.1522C>T) NF1 (p.Leu1880* | c.5639T>A) BRCA1 (p.Leu52Phe | c.154C>T)	ATRX : Positive (no loss) BRAF(V600E) : Negative (no mutation) C-MET : Focal positive Glial Fibrillary Acidic Protein : Positive Isocitrate Dehydrogenase 1 : Negative (no mutation) K27M : Negative (no mutation) P16 : Positive P53 : Focal positive TMHH3(Lys27) : Positive (no mutation) Vimentin : Positive	Frontal lobe	72.6	83	p	p, f	n	n	PLEX, PED B	plexus tumor, subclass pediatric B	0.31569	No match	pedHGG_RTK2B	Diffuse paediatric-type high grade glioma, RTK2 subtype, subclass B (novel)	0.7338	Likely match	GBM, RTK III	0.359852	Likely match
183	SNU_MET_183	M	64	FFPE	HGG, IDH-wt with NTRK fusion, grade 4	HGAP		CDKN2A del (X0) CDKN2B del (X1) SPECC1L-NTRK2 fusion	ATRX : Positive (no mutation) Isocitrate Dehydrogenase 1 : Negative (no mutation) TMHH3(Lys27) : Positive (no loss) Vimentin : Positive Glial Fibrillary Acidic Protein : Focal positive Olig2 : Positive	Cerebellar tonsil	35.8	45	p	p	n	n	PLEX, PED B	plexus tumor, subclass pediatric B	0.12402	No match	HGAP	High-grade astrocytoma with piloid features	0.56401	Likely match	ANA PA	0.822006	Likely match
184	SNU_MET_184	M	55	FFPE	AA, IDH-wildtype, WHO 3	HGG_F		NF1 (p.Lys1444Glu | c.4330A>G) Chr14 del (X1)	ATRX : Positive (no mutation) Glial Fibrillary Acidic Protein : Positive Isocitrate Dehydrogenase 1 : Negative (no mutation) K27M : Negative (no mutation) P16 : Positive (no loss) MAP2 : Positive Olig2 : Positive Neuronal Nuclei : Focal positive CD34 : Positive in vessels NF (NeuroFilament) : Positive in axons Synaptophysin : Weak positive	F-T lobe	8.4	4	n	n	n	n	PLEX, PED B	plexus tumor, subclass pediatric B	0.19068	No match	HGG_F	Adult-type diffuse high grade glioma, IDH-wildtype, subtype F (novel)	0.42933	Likely match	GBM, MID	0.498516	Likely match
193	SNU_MET_193	M	5	FFPE	Pineoblastoma, CNS WHO grade 4, residual	PB_GRP1B		NA	ATRX : Positive (no mutation) TMHH3(Lys27) : Positive (no loss) Vimentin : Negative BRG1 : Positive (No loss) INI-1 : Positive (No loss) Epithelial Membrane Antigen : Negative	Pineal gland	99.6	119	n	n	n	n	MB, G3	medulloblastoma, subclass group 3	0.44094	No match	PB_GRP1B	Pineoblastoma, subtype miRNA processing altered 1, subclass B (novel)	0.99851	Match	PIN T, PB B	0.605549	Likely match
